# Supplementary material for: Are companies responding to minimum wage increases by reducing corporate social responsibility?
Source: PLoS One. 2025 Jan 6;20(1):e0313225. doi: 10.1371/journal.pone.0313225 (PMC11703091; doi:10.1371/journal.pone.0313225)
Supplement: S1 File — This is the dataset used in the analysis. (CSV) [file pone.0313225.s001.csv]

firm	year	assets	A0d1101101	A0d1102000	A0d1102101	A0b1103000	A0b1104000	A0b1105000	A0f1106000	A001107000	A0f1108000	A001109000	A001110000	A001111000	A001112000	A0i1113000	A0i1114000	A0i1115000	A0i1116000	A0i1116101	A0i1116201	A0i1116301	A0i1116401	A001119000	A001120000	A001121000	A0f1122000	A001123000	A001124000	A0d1126000	A001125000	A001100000	A0i1224000	A0i1225000	A0b1201000	A001202000	A001203000	A001204000	A001205000	A001206000	A001207000	A0i1209000	A0i1210000	A001211000	A001212000	A001213000	A001214000	A001215000	A001216000
1	2010	0		0		7.659e+10	8.524e+09	2000	8.476e+09		3.717e+08			3.223e+10					0					2.121e+09			9.826e+10								4.010e+11	3.153e+10	6.138e+10		4.044e+08					2.146e+08	2.392e+09
1	2011	0		0		1.606e+11	3.988e+10	0	8.447e+09	2.608e+09	8.106e+08			1.843e+11					0					7.274e+09			3.430e+10								6.101e+11	7.838e+10	1.077e+11		5.393e+08					2.628e+08	3.524e+09
1	2012	0	0	0	0	2.193e+11	9.430e+10	2.430e+09	6.543e+10	4.237e+09	9.667e+08	0	0	9.920e+10	0	0	0	0	0	0	0	0	0	8.757e+09	0	0	1.865e+11	0	0	0	0	0	0	0	7.083e+11	8.990e+10	1.031e+11	0	5.218e+08	0	0	0	0	1.964e+08	3.536e+09	0	0	0	0
1	2013	0	0	0	0	2.299e+11	7.191e+10	2.129e+10	2.724e+10	1.042e+10	3.397e+09	0	0	1.917e+11	0	0	0	0	0	0	0	0	0	1.004e+10	0	0	2.717e+11	0	0	0	0	0	0	0	8.321e+11	4.670e+08	1.957e+11	0	5.960e+08	0	0	0	0	1.160e+08	3.694e+09	0	0	0	0
1	2014	0	0	0	0	3.063e+11	6.697e+10	4.525e+10	4.584e+10	2.581e+10	4.300e+09	0	0	2.562e+11	0	0	0	0	0	0	0	0	0	1.194e+10	0	0	1.786e+11	0	0	0	0	0	0	0	1.004e+12	1.493e+09	2.079e+11	0	4.860e+08	0	0	0	0	1.100e+08	3.812e+09	0	0	0	0
1	2015	0	0	0	0	2.917e+11	1.090e+11	6.374e+10	7.664e+10	1.976e+10	8.144e+09	0	0	3.143e+11	0	0	0	0	0	0	0	0	0	1.354e+10	0	0	1.173e+11	0	0	0	0	0	0	0	1.187e+12	1.245e+09	2.662e+11	0	5.210e+08	0	0	0	0	2.120e+08	4.788e+09	0	0	0	0
1	2016	0		0		3.113e+11	1.669e+11	9.379e+10	9.745e+10	5.718e+10	8.730e+09			4.198e+11					0					1.577e+10			8.876e+09								1.436e+12	1.179e+09	2.868e+11							2.210e+08	8.316e+09
1	2017					3.102e+11	1.302e+11	8.750e+10	5.902e+10	3.958e+10	1.608e+10			4.252e+11										2.035e+10			4.193e+10								1.660e+12	3.674e+10	3.584e+11							2.090e+08	8.036e+09
1	2018					2.785e+11	8.510e+10	5.684e+10	7.293e+10	1.488e+11	2.146e+10																3.699e+10								1.950e+12									1.940e+08	1.090e+10
1	2019					2.522e+11	8.568e+10	5.119e+10	7.937e+10	2.067e+11	1.850e+10																6.222e+10								2.259e+12									2.470e+08	1.109e+10
1	2020					2.840e+11	1.062e+11	3.134e+10	7.100e+10	3.113e+11	3.661e+10																9.531e+10								2.611e+12									5.730e+08	1.089e+10
10	2012	14499912	0	0	0	0	0	0	0	0	0	0	0	92963030	1579205.3	0	0	0	0	0	0	0	0	0	0	4646270.7	0	72531340	0	0	0	1.862e+08	0	0	0	0	0	0	4500000	0	0	0	0	3276030	35833975	0	0	0	0
10	2013	4.619e+08	0	0	0	0	0	0	0	0	0	0	2459300	1.657e+08	2095382.7	0	0	0	0	0	0	0	0	0	0	43666049	0	2.839e+08	0	0	166666.67	9.598e+08	0	0	0	0	0	0	4500000	0	0	0	0	2035036.7	43670393	3502843.5	0	0	0
10	2014	3.884e+08	0	0	0	0	0	0	0	0	0	0	350000	75836613	33091771	0	0	0	0	0	0	0	0	0	0	60972342	0	1.373e+08	0	0	0	6.959e+08	0	0	0	0	0	46921407	0	0	0	0	0	1844226.6	48110423	0	0	0	0
10	2015	1.264e+09	0	0	0	0	0	0	0	0	0	0	40000000	3.981e+08	14933833	0	0	0	0	0	0	0	0	0	0	1.099e+08	0	1.438e+09	1.790e+08	0	0	3.444e+09	0	0	0	6125000	0	7.440e+08	0	0	0	0	0	1052991.4	57220652	10693614	0	0	0
10	2016	5.572e+08		0									28711709	3.942e+08	8553632.5				0							62218065		1.800e+09	1.707e+08		9835027.5	3.031e+09						8.943e+08						1028319.5	69760480
10	2017	4.084e+08												2.866e+08	40734008									1203125		52419499		1.888e+09	1.191e+08		22669330	2.819e+09						85579101	10107969					1003647.6	62794411
10	2019	89192124											12096816	1.535e+09	47542406									6034500		2.266e+08		1.526e+09	63133363		72698643	3.572e+09												31664796	44091956
100	2010	2.595e+10		0						4.102e+08			2.567e+09	5.515e+09	6.699e+08				0					1.435e+08		1.558e+09		7.689e+09			26474000	4.453e+10					2122000		1.237e+09					7.333e+08	2.881e+09	2.040e+09
100	2011	2.137e+10		0						1.567e+08			6.755e+09	6.603e+09	9.221e+08				0					2.182e+08	13082000	2.203e+09		8.472e+09			1.511e+09	4.822e+10				1.741e+08	2028000		1.416e+09					5.578e+08	1.056e+10	1.050e+10
100	2012	1.780e+10	0	0	0	0	0	0	0	5.310e+08	0	0	6.823e+09	7.854e+09	6.019e+08	0	0	0	0	0	0	0	0	2.226e+08	0	3.522e+09	0	1.196e+10	0	0	1.871e+09	5.118e+10	0	0	0	1.878e+08	0	0	1.953e+09	0	0	0	0	6.804e+08	2.134e+10	9.610e+08	0	0	0
100	2013	1.232e+10	0	0	0	0	0	0	0	1.854e+08	0	0	5.498e+09	1.027e+10	5.539e+08	0	0	0	0	0	0	0	0	1.300e+08	0	3.162e+09	0	1.218e+10	0	0	3.631e+09	4.793e+10	0	0	0	1.948e+09	0	0	1.947e+09	0	0	0	0	5.793e+08	2.036e+10	9.227e+08	0	0	0
100	2014	1.579e+10	0	0	0	0	0	0	0	2.169e+09	0	0	4.737e+09	1.331e+10	5.692e+08	0	0	0	0	0	0	0	0	1.775e+08	828000	3.758e+09	0	9.423e+09	0	0	5.546e+09	5.548e+10	0	0	0	2.564e+09	0	0	3.215e+09	0	0	0	0	3.423e+08	2.025e+10	3.914e+09	0	0	0
100	2015	1.534e+10	0	0	0	0	0	0	0	1.608e+08	0	0	3.957e+09	1.331e+10	6.566e+08	0	0	0	0	0	0	0	0	49354000	4190000	4.263e+09	0	9.029e+09	0	0	6.982e+09	5.375e+10	0	0	0	3.198e+09	0	0	7.955e+09	0	0	0	0	6.663e+08	2.604e+10	1.150e+10	0	0	0
100	2016	2.639e+10		0						1.856e+09			5.772e+09	1.386e+10	8.870e+08				0					80091000	61864000	3.931e+09		1.283e+10			1.025e+10	7.592e+10			47050000	3.253e+09			1.154e+10					5.750e+08	3.772e+10	8.648e+09
100	2017	2.746e+10								2.231e+09			6.170e+09	1.475e+10	9.102e+08									53622000	11103000	3.854e+09		1.295e+10			1.171e+10	8.010e+10			5.551e+08	3.202e+09			1.535e+10					8.599e+08	3.260e+10	1.478e+10
100	2018	2.680e+10								1.138e+09			4.272e+09	1.360e+10	1.195e+09											5.719e+09		1.989e+10			7.690e+09	8.031e+10			1.124e+09	4.271e+09			1.696e+10					1.676e+09	3.598e+10	3.892e+10
100	2019	1.865e+10								6.075e+09	1.590e+08		2.289e+08	8.340e+09	3.644e+08											2.750e+09		5.678e+09			5.912e+09	4.816e+10			3.638e+09				1.719e+10					82273000	4.546e+10	3.358e+10
100	2020	2.171e+10								5.300e+09	4.536e+08		5.957e+08	1.256e+10	1.356e+09											2.794e+09		8.835e+09			9.728e+09	6.569e+10			9.819e+08			7.789e+08	2.405e+10					1.664e+09	9.283e+10	3.151e+10
11	2010	5.344e+08		0						272100			300000	67935785	49360432				0						0	37787880	0	1.576e+09	0		0	2.266e+09			0	0	0	0	81390188					2.956e+08	78112746	0	0	0	0
11	2011	4.638e+08		0					0	0			200000	70531340	4.744e+08	0	0		0					0	0	3346988.5	0	1.815e+09	0		0	2.827e+09			0	0	0	0	81103540					2.912e+08	65011538	0	0	0	0
11	2012	7.977e+08	0	0	0	0	0	0	0	0	0	0	0	20584009	64714990	0	0	0	0	0	0	0	0	0	0	6371689.3	0	2.301e+09	0	0	0	3.190e+09	0	0	0	0	0	0	84249350	0	0	0	0	2.853e+08	78821168	57000	0	0	0
11	2013	9.772e+08	0	0	0	0	0	0	0	0	0	0	0	22208022	35904799	0	0	0	0	0	0	0	0	0	0	7919365.8	0	2.101e+09	0	0	0	3.145e+09	0	0	0	0	0	0	78414131	0	0	0	0	2.733e+08	75301016	0	0	0	0
11	2014	8.090e+08	0	0	0	0	0	0	0	0	0	0	0	26585132	25989832	0	0	0	0	0	0	0	0	0	0	6638425.3	0	2.323e+09	0	0	0	3.192e+09	0	0	0	18493000	0	0	32888939	0	0	0	0	2.500e+08	64069234	0	0	0	0
11	2015	9.457e+08	0	0	0	0	0	0	0	0	0	0	0	38772146	28415733	0	0	0	0	0	0	0	0	0	0	11619503	0	2.466e+09	0	0	1.744e+08	3.665e+09	0	0	0	14500000	0	0	34526177	0	0	0	0	2.373e+08	85929516	0	0	0	0
11	2017	2.477e+09												46272601	28149957											91345783		1.851e+09			12370821	4.506e+09				3591209.2			38730393					4.268e+08	29346901
11	2018	3.389e+09												64231268	35913164									8293317.3		24428411		1.182e+09			16694408	4.712e+09				3621381.1			39999283					4.006e+08	32612592
11	2019	3.298e+09												2.169e+08	69546774											9.180e+08		4.914e+09			42500586	9.458e+09							45076123					5.033e+08	93557783
11	2020	4.206e+09												1.877e+08	50543423											7.891e+08		5.312e+09			48991966	1.060e+10							45710221					4.847e+08	1.162e+08
12	2010	7.875e+08		0					0	0			3.627e+08	2.422e+08	1.078e+08	0	0		0					0	0	66622324	0	4.787e+08	0		24914873	2.070e+09				0	0	0	65501259					0	8.831e+09	7.861e+08	0	0	0
12	2011	6.562e+08		0									4.653e+08	3.152e+08	53946544				0						0	51555671		4.797e+08			9.136e+08	2.936e+09				1.179e+08		0	0						9.432e+09	1.713e+09
12	2012	4.744e+08	0	0	0	0	0	0	0	0	0	0	2.998e+08	2.768e+08	70007569	0	0	0	0	0	0	0	0	0	0	63047384	0	3.673e+08	0	0	1.675e+08	1.719e+09	0	0	0	1.100e+08	0	0	0	0	0	0	0	0	9.418e+09	1.935e+09	0	0	0
12	2013	2.797e+08	0	0	0	0	0	0	0	0	0	0	3.239e+08	1.364e+08	73378329	0	0	0	0	0	0	0	0	0	0	1.094e+08	0	3.787e+08	0	0	1.021e+09	2.323e+09	0	0	0	1.228e+08	0	0	7.700e+08	0	0	0	0	0	7.980e+09	2.762e+09	0	0	0
12	2014	1.581e+08	0	0	0	0	0	0	0	0	0	0	1.556e+08	3.183e+08	84231553	0	0	0	0	0	0	0	0	0	0	1.936e+08	0	3.907e+08	0	0	2.199e+08	1.520e+09	0	0	0	1.456e+08	0	0	7.516e+08	0	0	0	0	0	9.851e+09	1.935e+09	0	0	0
12	2015	5.788e+08	0	0	0	0	0	0	0	0	0	0	4.535e+08	4.530e+08	1.098e+08	0	0	0	0	0	0	0	0	0	0	2.838e+08	0	3.504e+08	0	0	1.184e+08	2.348e+09	0	0	0	0	0	50104299	6.682e+08	0	0	0	0	0	1.020e+10	1.339e+09	0	0	0
12	2016	5.868e+08		0									4.563e+08	6.280e+08	95733132				0							2.008e+08		4.778e+08			1.999e+08	2.645e+09						0	0						1.146e+10	1.362e+09
12	2017	2.463e+09											5.522e+08	6.382e+08	1.438e+08											2.059e+08		6.859e+08			2.468e+08	4.936e+09													1.154e+10	1.418e+09
12	2019	1.987e+09											2.970e+08	6.497e+08	78196027											2.029e+08		8.123e+08			4.480e+08	4.733e+09													9.783e+09	1.902e+09
14	2010	2.934e+08		0					0	1867454			0	5571816.6	12646551	0	0		0					0	0	24063136	0	1.064e+09	0		0	1.401e+09				0	0	0	0					1.114e+08	30530930	0	0	0	0
14	2011	2.286e+08		0					0	1447308.3			0	6019706.8	16241425	0	0		0					0	0	13183153	0	1.348e+09	0		0	1.613e+09				0	0	0	0					1.057e+08	28632705	0	0	0	0
14	2012	2.815e+08	0	0	0	0	0	0	0	1512622.2	0	0	0	4415283.9	8226407.8	0	0	0	0	0	0	0	0	0	0	10210815	0	1.521e+09	0	0	0	1.827e+09	0	0	0	0	0	0	0	0	0	0	0	94400954	26806676	0	0	0	0
14	2013	2.138e+08	0	0	0	0	0	0	0	1680677.9	0	0	0	5146663.9	6991966.2	0	0	0	0	0	0	0	0	0	0	10682605	0	1.443e+09	0	0	0	1.681e+09	0	0	0	0	0	0	0	0	0	0	0	83311660	28114466	0	0	0	0
14	2014	2.196e+08	0	0	0	0	0	0	0	1855451.7	0	0	0	4767622	11141328	0	0	0	0	0	0	0	0	0	0	13429271	0	1.753e+09	0	0	36128375	2.040e+09	0	0	0	0	0	0	0	0	0	0	0	87963811	22555596	0	0	0	0
14	2016	2.438e+08		0										1061379.4	11446451				0							10898719		1.388e+09			41383518	1.697e+09												92142318	19926843
14	2017	1.421e+08												610712.42	11723183											11055436		1.113e+09			76698885	1.356e+09												87323797	17924807	230429
14	2018	1.807e+08												114644.16	9550697.9											11647520		1.506e+09			80280567	1.789e+09												83447643	15445625
14	2019	1.536e+08												43520.88	1.865e+08											6570095.6		1.448e+09			57756610	1.852e+09												78592565	14152081
14	2020	4.700e+08												1262233.9	13961258											5020864.3		1.729e+09			78808629	2.298e+09												73737487	25428774
150	2010	2072775.8		0					0	0			0	254038.6	40791472	0	0		0					0	0	2710711.1	0	9.314e+08	0		0	9.773e+08				0	0	0	750000					776404.57	9582436.3	40324315	0	0	0
150	2011	2747819.3		0									0	8883803.2	14132955				0					1401775	0	17875622		1.141e+09	0		0	1.186e+09							2.369e+08					0	18633330	46106647	0	0
150	2012	13194397	0	0	0	0	0	0	0	0	0	0	0	13606689	62298272	0	0	0	0	0	0	0	0	1585347.9	0	12587330	0	1.244e+09	0	0	0	1.347e+09	0	0	0	0	0	0	2.359e+08	0	0	0	0	0	56544332	0	0	0	0
150	2013	1.099e+08	0	0	0	0	0	0	0	0	0	0	0	40481763	52661887	0	0	0	0	0	0	0	0	1054253.3	0	10098360	0	2.185e+09	0	0	4933333.3	2.404e+09	0	0	0	750000	0	0	2.480e+08	0	0	0	0	0	52370216	0	0	0	0
150	2014	9531666.1	0	0	0	0	0	0	0	0	0	0	0	2065504.2	42021913	0	0	0	0	0	0	0	0	0	0	27248259	0	2.330e+09	0	0	0	2.411e+09	0	0	0	60750000	0	0	0	0	0	0	0	0	46466454	0	0	0	0
150	2015	3.399e+08	0	0	0	0	0	0	0	0	0	0	0	2.326e+08	2.508e+08	0	0	0	0	0	0	0	0	0	0	3.661e+08	0	2.320e+09	0	0	0	3.509e+09	0	0	0	1.208e+08	0	0	1.230e+08	0	0	0	0	0	56914212	2.270e+08	0	0	0
150	2016	1.571e+09		0									1295645.7	2.809e+08	8.165e+08				0					935000		4.444e+08		1.298e+08			43794064	3.289e+09				1.694e+08			3.322e+08					15053355	8.067e+08	37284712
150	2017	4.619e+08											102794.3	8.529e+08	7.987e+08											5.359e+08		1.589e+08			23003358	2.832e+09				1.712e+08			3.343e+08					14628289	8.433e+08	2.568e+08
150	2019	1.686e+08												9.949e+08	5.532e+08											3.866e+08		2.075e+08			48072181	2.359e+09							3.309e+08					48995309	6.532e+08	3.094e+08
151	2010	1.822e+08		0						0			13500000	1912056.4	2.534e+08				0					12350610	275181.15	42272044		1.334e+08	0		0	6.394e+08				49995000	0	2.335e+08	16266732					0	91907196	474987.84	0	0	0
151	2011	3.255e+08		0						0			10000000	977556.93	2.236e+08				0					14598560	545500.52	48651886		1.940e+08	0		0	8.179e+08				18240000	0	1.802e+08	13918956					0	86264543	1455802.9	0	0	0
151	2012	8.652e+08	0	0	0	0	0	0	0	0	0	0	18000000	22942643	1.881e+08	0	0	0	0	0	0	0	0	299528.79	0	51256737	0	1.808e+08	0	0	0	1.327e+09	0	0	0	0	0	1.693e+08	4309136.3	0	0	0	0	0	81742597	3842077.7	0	4201.95	0
151	2013	1.587e+09	0	0	0	0	0	0	0	0	0	0	0	5845444	5.530e+08	0	0	0	0	0	0	0	0	1335831.3	228579.31	22364261	0	74484858	0	0	0	2.245e+09	0	0	0	4309136.3	0	68906652	0	0	0	0	0	0	81542619	1878939.7	0	0	0
151	2014	2.264e+09	0	0	0	0	0	0	0	0	0	0	0	1.061e+08	1.265e+08	0	0	0	0	0	0	0	0	230117.16	420395.74	43909294	0	90373067	0	0	21294577	2.653e+09	0	0	0	4309136.3	0	1.116e+08	0	0	0	0	0	40113040	37324889	0	0	0	0
151	2015	1.731e+09	0	0	0	0	0	0	0	0	0	0	0	49289372	1.134e+08	0	0	0	0	0	0	0	0	138044.06	242934.43	1.748e+08	0	80830218	0	0	30419377	2.180e+09	0	0	0	4309136.3	0	81577921	0	0	0	0	0	38376181	39318208	3784874.9	0	0	0
151	2016	1.287e+09		0										37106956	1.734e+08				0					82413.58	225730.53	29558202		94988873			1.622e+08	1.784e+09				4309136.3		1.430e+08						43544568	33163074	1774027.5		73025
151	2017	1.224e+09												89615468	77347984									92508.39		27263003		2.172e+08			1.284e+08	1.764e+09				3559136.3		2.274e+08						41908066	63657652
151	2018	7.644e+08												56456798	1.034e+08									70821.96		35330553		7.012e+08			90823071	1.752e+09				2500000		2.539e+08						39912530	60021036
151	2019	6.303e+08												45148826	2.323e+08									489.87		44092054		9.040e+08			96331238	1.952e+09						2.918e+08						6488251.8	57843785	5249.66
153	2010	96419483		0						0			47888602	2.042e+08	23400301				0					0	0	21588405		1.531e+08	0		0	5.465e+08						0	25000000					0	4.774e+08	57057969	2101156.3	0	0
153	2011	57432665		0						0			28423270	2.413e+08	32688297				0					0	0	23365884		1.792e+08	0		0	5.624e+08				0	0	0	25000000					0	4.812e+08	62596499	1119071	0	0
153	2012	65738694	0	0	0	0	0	0	0	0	0	0	28730602	2.607e+08	36016144	0	0	0	0	0	0	0	0	0	0	28652540	0	2.016e+08	0	0	0	6.215e+08	0	0	0	0	0	0	25000000	0	0	0	0	0	5.223e+08	61223396	28640105	0	0
153	2013	3.089e+08	0	0	0	0	0	0	0	0	0	0	21453739	3.144e+08	40940774	0	0	0	0	0	0	0	0	0	0	23456321	0	2.123e+08	0	0	0	9.215e+08	0	0	0	0	0	1.210e+08	25000000	0	0	0	0	0	6.322e+08	86854505	640944.63	0	0
153	2014	1.679e+08	0	0	0	0	0	0	0	0	0	0	54357046	4.081e+08	35340316	0	0	0	0	0	0	0	0	0	0	28370640	0	2.539e+08	0	0	0	9.480e+08	0	0	0	1.010e+08	0	1.210e+08	0	0	0	0	0	0	6.109e+08	2.563e+08	3987510.2	0	0
153	2016	1.565e+08		0						20059183			36827741	5.533e+08	74029566				0							54833980		2.744e+08			10368706	1.180e+09				1.297e+08		1.585e+08							8.439e+08	11337000	995111.72
153	2017	2.624e+08								13465808			97987193	6.287e+08	57584852											25245781		4.023e+08			8296103.4	1.496e+09				1.313e+08		1.375e+08							8.001e+08	16445375	762598.42
153	2019	3.507e+08								9872617.1				6.760e+08	1.051e+08											39934978		4.868e+08			27089154	1.739e+09						1.940e+08	21000429						7.174e+08	1.598e+08
155	2010	1.979e+08		0					0	0			73722589	42607240	97838386	0	0		0					0	0	16116653	0	3.462e+08	0		24861482	7.992e+08				0	0	0	93883145					0	1.781e+09	5.431e+08	11004900	0	0
155	2011	1.792e+08		0						0			5389362	23247861	87091890				0					0	0	10736736		2.925e+08			4634878.8	6.028e+08				0	0	0	1.213e+08					0	1.594e+09	5.722e+08	11564783	0	0
155	2012	3.516e+08	0	0	0	0	0	0	0	0	0	0	1.446e+08	41984897	91893173	0	0	0	0	0	0	0	0	0	0	5515213.3	0	1.993e+08	0	0	767578	8.356e+08	0	0	0	0	0	0	1.126e+08	0	0	0	0	0	1.422e+09	5.730e+08	9302447.1	0	0
155	2013	4.014e+08	0	0	0	0	0	0	0	0	0	0	62420041	49921759	96881980	0	0	0	0	0	0	0	0	0	0	63059928	0	2.990e+08	0	0	45372215	1.018e+09	0	0	0	0	0	0	1.112e+08	0	0	0	0	0	1.315e+09	3.220e+08	9389434.1	0	0
155	2014	1.911e+08	0	0	0	0	0	0	0	0	0	0	19509315	34032289	46044972	0	0	0	0	0	0	0	0	0	0	58629447	0	77573502	0	0	33018239	4.599e+08	0	0	0	1.663e+08	0	0	3388099	0	0	0	0	0	5.001e+08	1.522e+08	253943.65	0	0
155	2015	98447186	0	0	0	0	0	0	0	0	0	0	4392981.4	36589688	67975329	0	0	0	0	0	0	0	0	0	0	58147237	0	35571812	0	0	18753432	3.199e+08	0	0	0	1.242e+08	0	0	2242560.1	0	0	0	0	0	1.423e+08	93392111	164672.41	0	0
155	2019	1.010e+09								4.632e+08			325535	1.115e+09	42637054											16397476		3782407			1.517e+08	2.827e+09							2.529e+08						2.892e+09	4.842e+08
156	2012	4.149e+08	0	0	0	0	0	0	0	0	0	0	2054865	2.250e+08	32503506	0	0	0	0	0	0	0	0	0	0	4546980.8	0	37724279	0	0	7352016.2	7.241e+08	0	0	0	0	0	0	36127022	0	0	0	0	9868325.5	1.421e+09	2.643e+08	51456546	0	0
156	2013	8.298e+08	0	0	0	0	0	0	0	0	0	0	0	2.844e+08	47967511	0	0	0	0	0	0	0	0	0	0	1.148e+08	0	51320531	0	0	15966526	1.344e+09	0	0	0	1.035e+08	0	0	15318955	0	0	0	0	9483136.6	2.097e+09	2.529e+08	65906956	0	0
156	2014	8.900e+08	0	0	0	0	0	0	0	0	0	0	4126200	3.223e+08	66871770	0	0	0	0	0	0	0	0	0	0	37043484	0	45776358	0	0	1.250e+08	1.491e+09	0	0	0	93247665	0	0	1.185e+08	0	0	0	0	9097947.6	2.213e+09	2.601e+08	57436989	0	0
156	2015	6.894e+09	0	0	0	0	0	0	0	0	0	0	3674000	4.711e+08	1.075e+08	0	0	0	0	0	0	0	0	14064356	0	38525213	0	43545431	0	0	30446293	7.603e+09	0	0	0	2.246e+08	0	0	7.399e+08	0	0	0	0	8712758.7	2.317e+09	3.007e+08	63908534	0	0
156	2016	7.354e+09		0									2432866	5.131e+08	58625134				0					27259798		45750422		68269886			39219473	8.109e+09				6.320e+08			7.230e+08					8327560.7	2.464e+09	4.735e+08	69118794
156	2017	3.728e+09											5154687	6.250e+08	22584335									50135196		40552250		73056136			3.845e+09	8.389e+09				4.207e+08			7.925e+08					7942371.7	2.658e+09	4.895e+08	73942278
156	2019	5.337e+09								2.759e+08			52994469	7.109e+08	6605449.7											45431744		55874303			3.112e+09	9.597e+09						25826141	6.931e+08						3.048e+09	7.440e+08
157	2010	2.052e+10		0					0	0			6.266e+08	6.947e+09	6.698e+08	0	0		0					0	0	5.278e+08	0	8.678e+09	6.397e+09		0	4.437e+10				4500803	0	9.799e+09	94487196					0	3.658e+09	4.775e+08	0	0	0
157	2011	1.774e+10		0					0	18816658			1.139e+09	1.166e+10	7.332e+08	0	0		0					0	0	8.198e+08	0	9.655e+09	7.089e+09		1.586e+08	4.902e+10				4234604	0	1.281e+10	1.151e+08					0	4.102e+09	7.839e+08	0	0	0
157	2012	2.321e+10	0	0	0	0	0	0	0	1030000	0	0	1.721e+09	1.890e+10	8.383e+08	0	0	0	0	0	0	0	0	0	0	1.124e+09	0	1.173e+10	9.195e+09	0	3.115e+08	6.703e+10	0	0	0	4690000	0	1.047e+10	3.301e+08	0	0	0	0	0	4.569e+09	1.542e+09	0	0	0
157	2013	2.007e+10	0	0	0	0	0	0	0	4458007.6	0	0	8.554e+08	2.781e+10	5.246e+08	0	0	0	0	0	0	0	0	0	6063234.1	5.733e+08	0	8.747e+09	1.023e+10	0	7.111e+08	6.953e+10	0	0	0	1.459e+08	0	7.408e+09	1.954e+08	0	0	0	0	0	5.377e+09	1.470e+09	0	0	0
157	2014	1.689e+10	0	0	0	0	0	0	0	0	0	0	1.816e+09	3.044e+10	3.862e+08	0	0	0	0	0	0	0	0	0	9220169.2	9.265e+08	0	1.038e+10	1.220e+10	0	1.030e+09	7.408e+10	0	0	0	4.706e+08	0	4.479e+09	2.283e+08	0	0	0	0	0	6.067e+09	7.140e+08	0	0	0
157	2015	1.354e+10	0	0	0	0	0	0	0	15646907	0	0	1.186e+09	2.974e+10	3.472e+08	0	0	0	0	0	0	0	0	0	13175137	1.410e+09	0	1.408e+10	1.265e+10	0	1.605e+09	7.458e+10	0	0	0	1.810e+08	0	2.594e+09	2.085e+08	0	0	0	0	0	7.800e+09	7.202e+08	0	0	0
157	2016	8.194e+09		0					0	1.325e+08			2.197e+09	3.012e+10	3.809e+08	0	0		0					0	13175137	1.183e+09	0	1.277e+10	1.221e+10		1.721e+09	6.892e+10			0	1.407e+09	0	1.925e+09	6.035e+08					63344664	7.451e+09	6.181e+08	0	0	0
157	2018	1.007e+10								1.379e+10			1.368e+09	2.294e+10	7.252e+08									50737813		7.863e+08		9.551e+09	8.836e+09		2.304e+09	7.037e+10						3.659e+09	3.499e+09						5.439e+09	6.377e+08
157	2019	6.572e+09								4.311e+09				2.540e+10	8.799e+08									30855872		1.077e+09		1.177e+10	9.231e+09		2.186e+09	6.318e+10						7.783e+09	3.908e+09						5.803e+09	9.328e+08
157	2020	1.248e+10								4.284e+09			2.413e+08	3.272e+10	8.800e+08									4580527.1		1.023e+09		1.465e+10	1.037e+10		2.308e+09	8.125e+10						1.301e+10	3.388e+09						6.109e+09	1.233e+09
158	2010	9.822e+08		0					0	4499414.5			20657226	1.224e+08	4.617e+08	0	0		0					1197315.8	0	28359509	0	7.608e+08	0		332483.31	2.382e+09				15931582	0	0	43276562					1.936e+08	1.480e+09	3.894e+08	186201.54	1920337.1	0
158	2011	6.229e+08		0						1635043			35368146	81063197	9.639e+08				0					2066140.5	0	57601940		1.004e+09	0		2118880.1	2.770e+09				14326794	0	0	43276553					1.888e+08	1.498e+09	6.055e+08	98321.06	13278460	0
158	2012	8.125e+08	0	0	0	0	0	0	0	0	0	0	52708168	62562173	9.311e+08	0	0	0	0	0	0	0	0	873161.46	0	59022226	0	1.156e+09	0	0	2118880.1	3.076e+09	0	0	0	15797848	0	0	38652616	0	0	0	0	1.839e+08	1.667e+09	4.930e+08	201824.21	28486882	0
158	2013	4.077e+08	0	0	0	0	0	0	0	0	0	0	45792670	1.106e+08	9.835e+08	0	0	0	0	0	0	0	0	16286.11	0	26647206	0	1.505e+09	0	0	2118880.1	3.082e+09	0	0	0	12280109	0	0	38337336	0	0	0	0	1.791e+08	1.501e+09	7.129e+08	255603.02	37842905	0
158	2014	2.752e+08	0	0	0	0	0	0	0	0	0	0	40095087	41258208	8.656e+08	0	0	0	0	0	0	0	0	0	0	75510198	0	1.423e+09	0	0	9716486	2.731e+09	0	0	0	59138253	0	0	0	0	0	0	0	1.765e+08	1.163e+09	1.029e+09	219559.81	1.838e+08	0
158	2015	1.120e+09	0	0	0	0	0	0	0	0	0	0	1.261e+08	1.270e+09	1.262e+09	0	0	0	0	0	0	0	0	0	0	1.777e+08	0	1.986e+09	0	0	24991651	5.967e+09	0	0	0	56808742	0	0	14628702	0	0	0	0	1.716e+08	1.302e+09	9.809e+08	864688.02	98905678	0
158	2016	2.020e+09		0									1.916e+08	1.871e+09	1.288e+09				0							2.165e+08		1.935e+09			48867998	7.571e+09				49406794			15952930					1.668e+08	1.360e+09	9.589e+08	864688.02	95490711
158	2017	1.522e+09											3.396e+08	2.323e+09	1.231e+09											2.024e+08		1.903e+09			43017118	7.564e+09				30392173			18505506					1.619e+08	1.609e+09	7.501e+08		11150295
158	2019	1.807e+09											2.902e+08	2.544e+09	1.130e+09											2.341e+08		2.186e+09			66351591	8.258e+09						12745303	14190754					1.521e+08	2.439e+09	3.774e+08
159	2010	6.254e+08		0					0	0			17450876	53379656	37069195	0	0		0					0	0	9.001e+08	0	7.012e+08			1466050.3	2.336e+09			0	0	0	0	3.235e+08					81080187	2.833e+08	1732407	0	0	0
159	2011	5.128e+08		0					0	2.918e+08			1.254e+08	1.508e+08	55787112	0	0		0					0	0	80699041	0	8.835e+08	0		396185.63	2.101e+09			0	1.236e+08	0	0	3.441e+08					71219858	3.050e+08	614466.67	0	0	0
159	2012	4.067e+08	0	0	0	0	0	0	0	3.507e+08	0	0	11023254	81785836	2.204e+08	0	0	0	0	0	0	0	0	0	0	53642938	0	8.167e+08	0	0	278513.32	1.941e+09	0	0	0	1.199e+08	0	0	3.605e+08	0	0	0	0	68700336	2.914e+08	10409339	0	0	0
159	2013	5.850e+08	0	0	0	0	0	0	0	2.851e+08	0	0	54650894	1.650e+08	1.532e+08	0	0	0	0	0	0	0	0	0	0	42856981	0	6.644e+08	0	0	23657512	1.974e+09	0	0	0	1.866e+08	0	0	2.316e+08	0	0	0	0	66372214	2.546e+08	67972747	0	0	0
159	2014	3.756e+08	0	0	0	0	0	0	0	5.242e+08	0	0	27589049	1.304e+08	1.147e+08	0	0	0	0	0	0	0	0	3138.75	0	47064001	0	6.952e+08	0	0	27034960	1.942e+09	0	0	0	82250173	0	0	2.519e+08	0	0	0	0	64000658	2.426e+08	1.834e+08	20705411	0	0
159	2015	3.109e+08	0	0	0	0	0	0	0	4.467e+08	0	0	9661115.9	1.164e+08	1.139e+08	0	0	0	0	0	0	0	0	31047.05	0	12109088	0	8.402e+08	0	0	39152347	1.889e+09	0	0	0	88792286	0	0	2.743e+08	0	0	0	0	1.145e+08	2.319e+08	1.802e+08	800679.69	0	0
159	2016	2.572e+08		0						4.970e+08			25041588	1.114e+08	1.119e+08				0					76204.25	8250000	10612283		8.975e+08			38604042	1.958e+09				1.253e+08		637837.84	2.810e+08					1.267e+08	4.008e+08	65882098	249145.61
159	2017	2.961e+08								4.367e+08			10825000	1.070e+08	1.262e+08									71641.17	8250000	59299540		8.292e+08			30062187	1.904e+09				1.129e+08		823687.91	3.295e+08					1.174e+08	3.601e+08	67541208	118793.62
159	2019	1.410e+08								3.473e+08			650000	14694890	31669065									62221.85	15158000	97876692		7.288e+08	8330000		18377880	1.389e+09						25585503	4.731e+08					1.150e+08	3.345e+08	86801256
16	2010	3.764e+09		0					0	0			4.149e+09	1.971e+09	4.470e+08	0	0		0					25298030	0	92135652	0	3.724e+09	0		0	1.417e+10			0	1830598.4	0	0	1.138e+08					0	1.488e+09	2.315e+08	0	0	0
16	2011	2.702e+09		0					0	0			4.866e+09	1.893e+09	5.744e+08	0	0		0					43626559	0	1.343e+08	0	2.830e+09	0		9.110e+08	1.395e+10			0	6408065.7	0	0	2.712e+08					2.411e+08	1.779e+09	1.189e+08	0	0	0
16	2012	1.729e+09	0	0	0	0	0	0	0	0	0	0	5.033e+09	1.976e+09	1.830e+08	0	0	0	0	0	0	0	0	7171998.7	0	3.166e+08	0	4.059e+09	0	0	0	1.330e+10	0	0	0	1187177.2	0	0	4.724e+08	0	0	0	0	2.357e+08	1.888e+09	50682894	0	0	0
16	2013	1.844e+09	0	0	0	0	0	0	0	0	0	0	4.151e+09	2.461e+09	1.643e+08	0	0	0	0	0	0	0	0	2898419.9	0	2.987e+08	0	3.583e+09	0	0	0	1.250e+10	0	0	0	941999.3	0	0	4.462e+08	0	0	0	0	2.380e+08	1.909e+09	49924028	0	0	0
16	2014	1.703e+09	0	0	0	0	0	0	0	0	0	0	3.819e+09	2.259e+09	3.152e+08	0	0	0	0	0	0	0	0	1885727.4	0	2.990e+08	0	3.904e+09	0	0	5.680e+08	1.287e+10	0	0	0	2.450e+08	0	0	3.628e+08	0	0	0	0	2.333e+08	1.784e+09	1.596e+08	0	0	0
16	2015	1.706e+09	0	0	0	0	0	0	0	33196377	0	0	2.881e+09	2.049e+09	1.937e+08	0	0	0	0	0	0	0	0	7426409.5	0	1.602e+08	0	2.883e+09	0	0	6.473e+08	1.056e+10	0	0	0	3.120e+08	0	0	1.906e+08	0	0	0	0	2.277e+08	1.764e+09	2.079e+08	0	0	0
16	2016	2.618e+09		0						2.521e+08			2.872e+09	2.308e+09	2.748e+08				0					1342063.8	10171609	2.224e+08		4.287e+09			5.622e+08	1.341e+10				3.150e+08			3.096e+08					2.221e+08	1.574e+09	3.155e+08
16	2017	3.212e+09								296799.53			5.179e+09	3.443e+09	4.671e+08									1813256.8		1.824e+08		4.690e+09			1.715e+09	1.889e+10				7.122e+08			1.320e+09					2.165e+08	1.587e+09	1.359e+08
16	2018	4.348e+09								5464984.9			3.330e+09	4.458e+09	1.037e+09									4059682.4	547848.62	4.108e+08		5.488e+09	22318208		2.744e+09	2.184e+10				6.337e+08		3.908e+08	2.638e+09					2.108e+08	2.410e+09	2.177e+09
16	2019	6.599e+09								61494667			2.838e+09	4.416e+09	2.073e+09									7807400.4	547848.62	1.772e+09		5.319e+09	1.081e+08		2.093e+09	2.542e+10						4.105e+08	3.466e+09					4.002e+08	2.561e+09	4.292e+09
16	2020	5.432e+09								6.182e+08			2.358e+09	3.901e+09	1.183e+09									45109426	4947848.6	2.146e+09		4.521e+09	1.123e+08		1.913e+09	2.514e+10						3.995e+08	4.376e+09					5.386e+08	3.179e+09	9.237e+09
166	2015	1.407e+11	1.129e+11	1.951e+10	1.740e+10	0	0	0	0	5.745e+10	24745794	0	0	1.903e+09	0	0	0	0	0	0	0	0	0	1.616e+09	0	0	2.827e+09	0	0	5.126e+09	0	0	0	0	0	2.802e+10	72000000	0	7.315e+08	0	0	0	0	95658495	1.264e+09	1.198e+08	0	0	0
166	2016	9.813e+10	7.487e+10	1.343e+10	1.173e+10					3.494e+10	5707436.7			1.467e+09					0					2.158e+09			1.773e+10			5.761e+09						4.059e+10			9.736e+08					88490269	1.344e+09	72538599
166	2017	7.434e+10	5.196e+10	1.263e+10	1.004e+10					4.936e+10	6710482.7			1.525e+09										2.760e+09			4.405e+10			5.459e+09						4.699e+10			1.871e+09					85125001	1.328e+09	68210556
166	2018	7.350e+10	4.815e+10	1.247e+10	9.375e+09					9.427e+10	4.539e+08			1.238e+09													6.627e+10			5.831e+09									2.399e+09					66682573	1.263e+09	1.105e+08
166	2019	8.754e+10	6.249e+10	1.194e+10	8.710e+09					1.152e+11	4.818e+08			1.968e+09													3.925e+10			8.878e+09									2.489e+09					99724140	1.135e+09	1.442e+08
166	2020	9.879e+10	7.587e+10	1.824e+10	1.227e+10					1.646e+11	1.651e+09			3.089e+09													2.666e+10			1.835e+10									4.707e+09					56951446	1.137e+09	1.582e+08
1696	2010	1.165e+09		0					0	0			8.159e+08	3.632e+08	1.701e+08	0	0		0					3913013.5	0	7045871	0	2.052e+08	0		0	2.730e+09				0	0	0	13463413					0	4.511e+08	13396388	0	0	0
1696	2011	1.211e+09		0					0	0			1.135e+09	4.388e+08	1.989e+08	0	0		0					0	0	9442313.2	0	2.562e+08	0		0	3.249e+09				0	0	0	15335147					0	4.477e+08	18539329	0	0	0
1696	2012	1.123e+09	0	0	0	0	0	0	0	0	0	0	1.119e+09	4.094e+08	2.713e+08	0	0	0	0	0	0	0	0	0	0	10904088	0	2.973e+08	4.288e+08	0	0	3.660e+09	0	0	0	0	0	0	14902773	0	0	0	0	6809611.2	6.051e+08	15233952	0	0	0
1696	2013	1.005e+09	0	0	0	0	0	0	0	857560	0	0	1.183e+09	4.595e+08	2.449e+08	0	0	0	0	0	0	0	0	3125126	0	23037460	0	2.699e+08	2.408e+08	0	78000000	3.508e+09	0	0	4.252e+08	0	0	0	44785389	0	0	0	0	6564858.3	5.840e+08	28445288	0	0	0
1696	2014	8.206e+08	0	0	0	0	0	0	0	4596514.5	0	0	7.929e+08	6.085e+08	2.351e+08	0	0	0	0	0	0	0	0	3738690.1	0	24179152	0	3.162e+08	1.144e+09	0	13540068	3.963e+09	0	0	7.571e+08	30000000	0	0	15104095	0	0	0	0	7150455.4	5.854e+08	1.478e+08	0	0	0
1696	2015	1.060e+09	0	0	0	0	0	0	0	4901020	0	0	7.863e+08	5.299e+08	2.226e+08	0	0	0	0	0	0	0	0	10935995	0	77120395	0	3.797e+08	1.505e+09	0	13962744	4.590e+09	0	0	6.976e+08	30000000	0	0	15449689	0	0	0	0	6788392.8	7.027e+08	1.443e+08	0	0	0
1696	2016	8.156e+08		0					2955000	5618650			8.528e+08	6.242e+08	1.563e+08				0					3899693.6		35225195		3.782e+08	7.919e+08		1.429e+08	3.810e+09			1.000e+09	30000000			1.856e+08					83042922	7.952e+08	95825378
1696	2017	1.478e+09								5077609.2			9.496e+08	5.824e+08	1.285e+08									8591513.6		49688717		4.192e+08	3.397e+08		1.030e+08	4.063e+09			1.324e+09			1.867e+08	2.960e+08					50989840	6.653e+08	58791076
1696	2018	1.458e+09											7.500e+08	9.823e+08	1.255e+08									9715016.2		52977352		5.404e+08	1.761e+08		1.056e+08	4.191e+09			1.398e+09	1600000		2.878e+08	2.991e+08					45786048	7.676e+08	73715173
1696	2019	1.463e+09								55770574	2888045.1		3.988e+08	1.020e+09	98801280									7287336.2		64291050		5.517e+08	2.497e+08		1.018e+08	4.272e+09			1.425e+09			2.462e+08	3.169e+08					38192805	7.972e+08	44573088
1696	2020	1.880e+09								56631163	45321157		3.106e+08	1.335e+09	69742833									732000		47424171		8.229e+08	2.545e+08		72469563	5.448e+09			1.548e+09			1.830e+08	3.066e+08					31255656	8.133e+08	46485256
17	2010	17756774		0					0	0			2619699	1732823	213423.41	0	0		0					0	0	18085773	0	21692678	0		0	62101170			0	0	0	0	2619840.5					26434648	21547993	0	0	0	0
17	2011	24546601		0					0	0			1000000	3869919.6	1588743.1	0	0		0					0	0	25193547	0	14310428	0		0	70509239			0	0	0	0	2619840.5					22763297	15262689	0	0	0	0
17	2013	26834172	0	0	0	0	0	0	0	0	0	0	0	7060251.3	177636.49	0	0	0	0	0	0	0	0	0	0	1.074e+08	0	4545116.4	0	0	0	1.460e+08	0	0	0	0	0	0	0	0	0	0	0	0	227824.37	0	0	0	0
17	2014	30163867	0	0	0	0	0	0	0	0	0	0	2200000	6790982.5	348277.01	0	0	0	0	0	0	0	0	0	0	511254.81	0	6171307.5	0	0	0	46185689	0	0	0	0	0	0	0	0	0	0	0	0	773961.84	0	0	0	0
17	2015	26752066	0	0	0	0	0	0	0	0	0	0	0	9195296.3	397833.2	0	0	0	0	0	0	0	0	0	0	395523.78	0	4057247.7	0	0	209155.59	41007122	0	0	0	0	0	0	0	0	0	0	0	0	1007906.4	0	0	0	0
17	2016	24015288		0									2220000	12371387	1867424.9				0							658754.09		3118440.3			2050830.6	46302124													3728955.1
17	2017	27985654											1500000	29007775	2482276.5											659706.81		2777174.6			1805427.2	66218015													3941118
17	2019	6074367.9											580000	38616524	938425.99											740354.71		6078330.3			3318514.3	56346517													4191503.3
18	2010	51786613		0					0	77235			0	586576	23225	0	0		0					6646	0	175951	0	429613	0		0	53085859				874427	0	0	77199476					39679004	17492132	0	0	0	0
18	2011	53399316		0						68900			0	744712	27548				0					38378		457264		162457	0		0	54898575				703055	0	0	63192614					34373451	12070406	0	0	0
18	2012	52227262	0	0	0	0	0	0	0	0	0	0	1500000	744712	176443	0	0	0	0	0	0	0	0	38414	0	260005	0	101536	0	0	0	55048372	0	0	0	751542	0	0	65784312	0	0	0	0	31041484	12416459	0	0	0	0
18	2013	63502910	0	0	0	0	0	0	0	0	0	0	1500000	0	25192	0	0	0	0	0	0	0	0	79340	0	311279	0	0	0	0	0	65418721	0	0	0	582942	0	0	66931685	0	0	0	0	23458153	7191205	0	0	0	0
18	2014	73614204	0	0	0	0	0	0	0	0	0	0	0	0	4922	0	0	0	0	0	0	0	0	112685	0	135178	0	0	0	0	0	73866989	0	0	0	584900	0	0	75816615	0	0	0	0	25943393	1327230	0	0	0	0
18	2015	6.954e+08	0	0	0	0	0	0	0	1102961	0	0	2.204e+08	2.353e+09	77707568	0	0	0	0	0	0	0	0	0	0	2.400e+08	0	1.681e+08	15717271	0	14138412	3.785e+09	0	0	0	0	0	0	0	0	0	0	0	0	43846216	10016928	0	0	0
18	2016	1.341e+09		0									1.074e+09	3.725e+09	3.192e+08				0							6.510e+08		3.329e+08	13462943		35450194	7.492e+09													1.285e+08
18	2017	1.605e+09											2.882e+08	5.707e+09	2.252e+08											1.675e+09		5.568e+08			17126911	1.007e+10				10338500		14328558							1.745e+08	4968591
1896	2010	1.295e+08		0					0	0			3.415e+08	5.543e+08	8.732e+08	0	0		0					0	0	15083251	0	1.224e+08	0		0	2.036e+09				0	0	0	3.344e+08					10406985	4.209e+09	12214531	0	0	0
1896	2011	1.860e+08		0						0			1.477e+08	5.250e+08	7.201e+08				0					0	0	22728749		2.645e+08	0		0	1.866e+09				0	0	0	20000000					10052512	3.974e+09	5045702	0	0	0
1896	2012	2.373e+08	0	0	0	0	0	0	0	0	0	0	71550000	4.062e+08	2.004e+08	0	0	0	0	0	0	0	0	0	0	22021773	0	1.763e+08	0	0	28059651	1.142e+09	0	0	0	0	0	0	25000000	0	0	0	0	9698038.7	3.699e+09	16476989	0	0	0
1896	2013	80723224	0	0	0	0	0	0	0	0	0	0	1.077e+08	4.068e+08	51234207	0	0	0	0	0	0	0	0	0	0	90470977	0	1.437e+08	0	0	4726307	8.854e+08	0	0	0	0	0	0	25000000	0	0	0	0	9343565.6	3.533e+09	32882600	0	4922169	0
1896	2014	2.233e+09	0	0	0	0	0	0	0	0	0	0	42948000	3.859e+08	12859609	0	0	0	0	0	0	0	0	0	0	32144181	0	2.091e+08	58755396	0	1.416e+08	3.117e+09	0	0	0	20000000	0	0	0	0	0	0	0	14040992	3.345e+09	4.159e+09	7.243e+08	2630353	0
1896	2015	3.927e+08	0	0	0	0	0	0	0	0	0	0	78337982	5.501e+08	32905451	0	0	0	0	0	0	0	0	0	0	33197843	0	1.975e+08	0	0	5.357e+08	1.820e+09	0	0	0	20000000	0	0	0	0	0	0	0	13519587	1.057e+10	1.527e+08	13479814	668193.02	0
1896	2016	2.016e+08		0									1.796e+08	1.268e+09	3.150e+08				0					398742.88		1.294e+08		3.451e+08			4.445e+08	2.884e+09				20000000			881632.22					12998183	1.038e+10	4.055e+08		1321812
1896	2017	7.491e+08											6.906e+08	2.334e+09	1.447e+08									3908761.9	49789528	96839707		6.541e+08			3.297e+08	5.053e+09				20000000			5.192e+08					12476779	1.320e+10	1.022e+09	582192.71	5470626.5
1896	2019	8.822e+08												1.227e+09	87775017											27360322		5.046e+08			1.883e+08	3.424e+09						9200000	5.528e+08					11433970	1.124e+10	3.093e+09
1896	2020	1.178e+09												1.735e+09	1.333e+08										3500274.9	35298107		5.499e+08	3211314.8		1.225e+08	4.388e+09						31900000	5.258e+08					10912565	1.326e+10	2.522e+09
19	2010	60540179		0					0	304500			0	60924950	6545149.3	0	0		0					0	0	56556386	0	53165409	0		0	2.380e+08				0	0	0	65976879					0	1.546e+08	7513353.2	0	0	242021
19	2011	4.373e+08		0						14627801			0	71769419	10243726				0					0	0	35956861		56983349	0		0	6.269e+08				0	0	0	63891372					0	1.508e+08	11113058	0	0	436156
19	2012	3.734e+08	0	0	0	0	0	0	0	208500	0	0	0	1.054e+08	28323451	0	0	0	0	0	0	0	0	0	0	22251167	0	2.035e+08	0	0	1760669.4	7.348e+08	0	0	0	0	0	0	25471291	0	0	0	0	0	1.600e+08	94422143	0	0	436156
19	2013	2.582e+08	0	0	0	0	0	0	0	1389288.1	0	0	0	1.067e+08	19617679	0	0	0	0	0	0	0	0	0	0	22503884	0	3.056e+08	0	0	2835640.5	7.168e+08	0	0	0	0	0	0	57500	0	0	0	0	0	3.082e+08	93769195	0	0	436156
19	2014	2.673e+08	0	0	0	0	0	0	0	1777695.8	0	0	0	1.031e+08	7779877.3	0	0	0	0	0	0	0	0	0	0	24689123	0	1.300e+08	0	0	3911623.2	5.387e+08	0	0	0	57500	0	0	1042686.3	0	0	0	0	0	3.975e+08	4040726.7	0	0	436156
19	2015	1.480e+08	0	0	0	0	0	0	0	3586352.9	0	0	38922.9	75948016	18601600	0	0	0	0	0	0	0	0	0	0	22019772	0	1.758e+08	0	0	2012976.6	4.460e+08	0	0	0	57500	0	0	7034953.9	0	0	0	0	18809194	3.584e+08	6790574.9	0	0	436156
19	2016	3.586e+08		0						3250938.6				62582868	6321827.6				0							22643450		1.410e+08			11299955	6.056e+08				57500			5866481.6					18872865	3.330e+08	54574.34			426463.64
19	2019	1.550e+08								1166209.7			1909720.4	3.387e+08	9202930.7											25758695		3.065e+09			4.682e+08	4.065e+09							73361312					2.697e+08	9.450e+08	7.720e+08			397386.56
1965	2017	7.007e+09											25060000	1.247e+09	1.148e+08									31601759		1.078e+09		1.233e+09	71709744		2.553e+08	1.106e+10				7.566e+08		1.315e+08	2.573e+10					1.663e+08	2.917e+09	5.646e+08
1965	2019	6.612e+09											52964947	1.566e+09	1.657e+08											4.170e+08		1.846e+09	17786409		2.021e+08	1.088e+10						91085198	3.612e+10					1.562e+08	2.756e+09	1.824e+09
1965	2020	6.798e+09											15064642	1.195e+09	88106610										1.230e+08	4.903e+08		2.791e+08	17444263		1.775e+08	1.092e+10						3.221e+09	3.819e+10					1.833e+08	1.311e+09	5.563e+08
1979	2015	4.064e+10	0	0	0	0	0	0	0	0	0	0	35868600	96903245	8.658e+08	0	0	0	0	0	0	0	0	25645595	47630849	1.753e+10	0	1.214e+11	7.458e+08	0	5.203e+09	1.866e+11	0	0	0	91879546	0	1.520e+09	2.100e+09	0	0	0	0	1.172e+10	2.544e+09	5.257e+08	0	0	0
1979	2016	4.560e+10		0									4421750	2.270e+08	1.247e+10				0					26438705	76733007	3.246e+10		1.142e+11			5.900e+09	2.110e+11				98345996		2.523e+09	2.952e+09					2.541e+10	2.624e+09	3.721e+08
1979	2017	4.528e+10											1000000	2.200e+08	5.792e+09									23117635		6.230e+10		1.642e+11	1.108e+09		7.634e+09	2.866e+11				2.274e+08		1.466e+09	8.264e+09					2.734e+10	2.839e+09	2.206e+08
1979	2018	6.738e+10								2850000				1.204e+09	2.679e+09											6.464e+10		2.108e+11			7.716e+09	3.544e+11						1.489e+08	1.731e+10					3.980e+10	3.401e+09	9.280e+08
1979	2019	7.532e+10											16238631	1.795e+09	3.513e+09											7.205e+10		3.122e+11			1.234e+10	4.772e+11						1.489e+08	2.659e+10					9.038e+10	4.608e+09	8.189e+08
1979	2020	8.931e+10											30835099	2.759e+09	1.029e+10											9.420e+10		3.608e+11			1.815e+10	5.755e+11						1.653e+08	4.012e+10					9.733e+10	4.365e+09	9.685e+08
2	2011	3.424e+10		0										1.515e+09	2.012e+10				0							1.844e+10		2.083e+11				2.826e+11				4.413e+08			6.426e+09					1.126e+09	1.596e+09	7.056e+08
2	2012	5.229e+10	0	0	0	0	0	0	0	0	0	0	0	1.887e+09	3.337e+10	0	0	0	0	0	0	0	0	0	0	2.006e+10	0	2.552e+11	0	0	0	3.628e+11	0	0	0	4763600	0	0	7.040e+09	0	0	0	0	2.375e+09	1.612e+09	1.051e+09	0	0	0
2	2013	4.437e+10	0	0	0	0	0	0	0	0	0	0	0	3.079e+09	2.865e+10	0	0	0	0	0	0	0	0	0	0	3.482e+10	0	3.311e+11	0	0	0	4.420e+11	0	0	0	2.466e+09	0	0	1.064e+10	0	0	0	0	1.171e+10	2.130e+09	9.137e+08	0	0	0
2	2014	6.272e+10	0	0	0	0	0	0	0	0	36404523	0	0	1.894e+09	2.943e+10	0	0	0	0	0	0	0	0	0	0	4.892e+10	0	3.177e+11	0	0	4.076e+09	4.648e+11	0	0	0	1.332e+08	0	0	1.923e+10	0	0	0	0	7.981e+09	2.308e+09	1.833e+09	0	0	0
2	2015	5.318e+10	0	0	0	0	0	0	0	0	1.222e+08	0	0	2.511e+09	3.965e+10	0	0	0	0	0	0	0	0	0	0	7.549e+10	0	3.681e+11	0	0	7.957e+09	5.470e+11	0	0	0	1.139e+09	0	0	3.350e+10	0	0	0	0	1.077e+10	4.917e+09	5.984e+08	0	0	0
2	2016	8.703e+10		0							4.587e+08			2.075e+09	5.026e+10				0							1.054e+11		4.674e+11			8.671e+09	7.213e+11				1.328e+09			6.170e+10					2.187e+10	6.811e+09	7.653e+08
2	2017	1.741e+11									12493711			1.433e+09	7.302e+10											1.632e+11		5.981e+11			7.632e+09	1.018e+12				1.341e+09			8.122e+10					2.881e+10	7.099e+09	1.022e+09
2	2018	1.884e+11								1.190e+10	10782930		2558430.7	1.586e+09	7.595e+10											2.443e+11		7.503e+11			2.121e+10	1.295e+12							1.295e+11					5.406e+10	1.153e+10	1.913e+09
2	2019	1.662e+11								1.174e+10	3.323e+08		28970048	1.988e+09	9.780e+10											2.355e+11		8.970e+11			2.499e+10	1.439e+12							1.305e+11					7.356e+10	1.240e+10	4.180e+09
2	2020	1.952e+11								1.705e+08	14760990		9662433.8	2.992e+09	6.225e+10											2.495e+11		1.002e+12			2.900e+10	1.547e+12							1.419e+11					7.995e+10	1.258e+10	3.237e+09
20	2010	1.137e+08		0					0	0			26574388	1.817e+08	1505815.1	0	0		0					0	0	17233030	0	74479853	0		0	4.152e+08			0	0	0	0	0					37979444	2.046e+08	5641008.3	0	0	0
20	2011	1.414e+08		0					0	0			59258577	85553134	9724896.4	0	0		0					0	0	9970760.6	0	55927484	0		0	3.619e+08			0	0	0	0	0					35730725	2.076e+08	2667769.5	0	0	0
20	2012	1.128e+08	0	0	0	0	0	0	0	0	0	0	43000218	1.618e+08	14168017	0	0	0	0	0	0	0	0	0	0	9563505	0	42771061	0	0	0	3.841e+08	0	0	0	0	0	0	0	0	0	0	0	33784178	2.027e+08	2043356	0	0	0
20	2013	54251456	0	0	0	0	0	0	0	0	0	0	1.544e+08	1.623e+08	13483243	0	0	0	0	0	0	0	0	0	0	9623767.8	0	47119304	0	0	0	4.411e+08	0	0	0	0	0	0	0	0	0	0	0	32529421	1.955e+08	2323356	0	0	0
20	2015	6.621e+08	0	0	0	0	0	0	0	0	0	0	54346510	1.100e+08	3092021.1	0	0	0	0	0	0	0	0	1838752.4	0	9312148.1	0	27132126	0	0	92857472	9.607e+08	0	0	0	0	0	0	0	0	0	0	0	30019907	1.106e+08	654356	0	0	0
20	2016	93332710		0									52663101	1.398e+08	13075722				0							3934376.9		46902385	12191.49			3.497e+08												54145225	81544707	654356		92857472
20	2017	68812496											64778267	1.488e+08	943328.01											4335729.7		60387022			52310.51	3.481e+08												52410959	83619842	654356		92857472
20	2019	38095501												1.388e+08	23007637											6351361.2		66971552			1395071.4	3.167e+08												48952993	1.982e+08
2001	2010	2.295e+09		0					0	1995931.1			96076277	6.700e+08	55081187	0	0		0					0	5400000	41590861	0	8.149e+08	0		2533502.5	3.982e+09				0	0	0	1.008e+08					0	1.668e+09	1.210e+08	0	0	0
2001	2011	2.871e+09		0					0	390560.54			52930433	6.388e+08	76399276	0	0		0					0	0	41124530	0	1.032e+09	0		3119264.2	4.715e+09				0	0	0	1.154e+08					0	1.664e+09	3.226e+08	0	0	0
2001	2012	2.369e+09	0	0	0	0	0	0	0	2420984.6	0	0	1.534e+08	7.121e+08	38796059	0	0	0	0	0	0	0	0	0	0	54710119	0	1.232e+09	0	0	1.152e+08	4.677e+09	0	0	0	0	0	0	1.745e+08	0	0	0	0	0	2.034e+09	4.858e+08	0	0	0
2001	2013	2.665e+09	0	0	0	0	0	0	0	3654774	0	0	2.135e+08	8.568e+08	22121468	0	0	0	0	0	0	0	0	0	3600000	1.036e+08	0	1.142e+09	0	0	52362373	5.063e+09	0	0	0	0	0	0	1.465e+08	0	0	0	0	0	2.432e+09	4.555e+08	0	0	0
2001	2014	2.746e+09	0	0	0	0	0	0	0	0	0	0	88730494	8.341e+08	3368063.2	0	0	0	0	0	0	0	0	0	0	1.211e+08	0	1.242e+09	0	0	2.395e+08	5.275e+09	0	0	0	42790148	0	0	69006209	0	0	0	0	0	2.710e+09	3.493e+08	0	0	0
2001	2015	2.228e+09	0	0	0	0	0	0	0	1255852.3	0	0	1.192e+08	7.265e+08	14320704	0	0	0	0	0	0	0	0	0	21740000	75276808	0	1.082e+09	0	0	8.041e+08	5.073e+09	0	0	0	42790148	0	0	47501720	0	0	0	0	0	2.692e+09	1.045e+09	0	0	0
2001	2016	2.007e+09		0						95561.21			1.680e+08	8.823e+08	14012865				0							2.551e+08		1.241e+09			1.170e+09	5.737e+09				40140148			1.005e+08						3.121e+09	1.799e+09
2001	2017	7.358e+09											2.890e+08	1.688e+09	26947691											2.565e+08		1.555e+09			6.135e+08	1.179e+10				40140148			1.733e+08						4.648e+09	5.939e+08
2001	2019	3.422e+09								1.400e+09			2.919e+08	1.561e+09	53170317											1.956e+08		2.033e+09			3.475e+09	1.257e+10							2.810e+08						7.769e+09	6.104e+09
2001	2020	4.928e+09								8.522e+08			3.321e+08	1.931e+09	1.161e+08											1.786e+08		3.117e+09			1.778e+09	1.353e+10							3.434e+08						1.391e+10	1.326e+09
2002	2010	10294878		0					0	96920			1182218	21697412	1678523.7	0	0		0					0	0	4962194.3	0	21155741	0		0	61067887				0	0	0	0					0	1.830e+08	2187183.1	0	0	0
2002	2012	24315018	0	0	0	0	0	0	0	77460	0	0	6056562	23486495	11901735	0	0	0	0	0	0	0	0	0	0	3778609	0	30268439	0	0	129961.49	1.000e+08	0	0	0	0	0	0	0	0	0	0	0	0	1.203e+08	47527182	0	0	0
2002	2013	8.026e+08	0	0	0	0	0	0	0	66960	0	0	1.473e+08	2.409e+08	5.408e+08	0	0	0	0	0	0	0	0	2553558.4	0	63905808	0	2.128e+08	0	0	12443510	2.023e+09	0	0	0	0	0	0	2.881e+08	0	0	0	0	0	1.985e+09	2.468e+09	48200227	0	0
2002	2014	1.210e+09	0	0	0	0	0	0	0	106110	0	0	1.063e+08	4.608e+08	3.040e+08	0	0	0	0	0	0	0	0	7304755.3	0	35901250	0	2.756e+08	0	0	65834856	2.466e+09	0	0	0	597600	0	0	2.882e+08	0	0	0	0	0	3.649e+09	2.752e+09	81667548	0	0
2002	2015	1.260e+09	0	0	0	0	0	0	0	98770	0	0	4.020e+08	8.369e+08	2.506e+08	0	0	0	0	0	0	0	0	3248168.4	0	91371500	0	3.871e+08	0	0	33117034	3.264e+09	0	0	0	11517000	0	0	3.057e+08	0	0	0	0	0	3.909e+09	3.572e+09	13836653	0	0
2002	2016	1.188e+09		0						83840			1.554e+08	1.177e+09	5.134e+08				0					1350575.7		3.196e+08		5.253e+08			49624437	3.930e+09				520000			3.011e+08						7.374e+09	5.941e+08	521838.89
2002	2017	1.944e+09								95510			3.993e+08	1.385e+09	3.812e+08									1074063.3		4.078e+08		6.697e+08			45305730	5.233e+09				520000			2.901e+08						7.515e+09	5.860e+08	1976291.2
2002	2019	3.158e+09											40977947	1.949e+09	1.005e+09									1309730		7.903e+08		5.880e+08			26664679	7.558e+09							3.794e+08						7.353e+09	8.419e+08
2002	2020	6.679e+08											6150460	1.910e+09	7.208e+08									2566611.9		5.361e+08		6.695e+08			29417014	5.274e+09							1.049e+08						9.894e+09	1.526e+09
2003	2011	5.705e+08		0					0	0			77477826	1.566e+08	55657361	0	0		0					0	0	6765062.1	0	2.374e+08	0		0	1.104e+09				0	0	0	417505.38					0	7.669e+08	2.467e+08	0	0	0
2003	2012	6.498e+08	0	0	0	0	0	0	0	0	0	0	87926885	1.883e+08	23922537	0	0	0	0	0	0	0	0	0	0	10148522	0	1.888e+08	0	0	0	1.149e+09	0	0	0	0	0	0	0	0	0	0	0	0	9.669e+08	62179326	0	0	0
2003	2013	3.843e+08	0	0	0	0	0	0	0	0	0	0	88369028	1.670e+08	19350154	0	0	0	0	0	0	0	0	0	0	16814319	0	1.697e+08	0	0	0	8.454e+08	0	0	0	0	0	0	10047282	0	0	0	0	0	9.747e+08	38295659	0	0	0
2003	2014	4.133e+08	0	0	0	0	0	0	0	0	0	0	91963433	1.809e+08	12693564	0	0	0	0	0	0	0	0	0	0	23671107	0	1.996e+08	0	0	7285358.9	9.294e+08	0	0	0	0	0	0	20667807	0	0	0	0	0	9.596e+08	23748430	0	0	0
2003	2015	2.883e+08	0	0	0	0	0	0	0	0	0	0	96516097	1.757e+08	12700570	0	0	0	0	0	0	0	0	0	0	25138494	0	2.034e+08	0	0	1.354e+08	9.372e+08	0	0	0	0	0	0	20926392	0	0	0	0	0	9.250e+08	64741436	0	0	0
2003	2016	4.377e+08		0									1.072e+08	3.135e+08	26624575				0							25209258		2.647e+08			1.178e+08	1.293e+09							21881789						9.136e+08	87685350
2003	2017	4.701e+08											1.363e+08	4.020e+08	39912932											41448403		3.118e+08			62834567	1.464e+09							24572851						1.086e+09	86332543
2003	2019	3.586e+08											26939868	4.582e+08	30136673											51548979		3.893e+08			81780731	1.515e+09							30615331						1.264e+09	2.702e+08
2003	2020	6.729e+08											35332836	2.895e+08	21871425											17630020		3.395e+08			44756413	1.530e+09							36673289						1.200e+09	2.750e+08
2004	2010	1.467e+08		0					0	242360			15254339	69560645	16667485	0	0		0					0	355664.06	34307191	0	1.446e+08	0		0	4.277e+08				0	0	0	3.607e+08					16011734	3.843e+08	32557092	949965.38	0	0
2004	2011	6.574e+08		0						0			34867220	5.326e+08	1.227e+08				0					0	0	1.265e+08		4.000e+08	0		0	1.874e+09				0	1500000	0	3.056e+08					25925942	6.571e+08	1.654e+08	1901153.7	0	22333765
2004	2012	7.651e+08	0	0	0	0	0	0	0	87900000	0	0	34358306	1.005e+09	1.336e+08	0	0	0	0	0	0	0	0	0	0	1.583e+08	0	5.515e+08	0	0	0	2.735e+09	0	0	0	0	0	0	4.556e+08	0	0	0	0	25409382	9.798e+08	3.229e+08	1910387.2	0	21902638
2004	2014	2.771e+09	0	0	0	0	0	0	0	2763238.7	0	0	1.746e+08	9.815e+08	1.099e+08	0	0	0	0	0	0	0	0	0	5400929.2	1.084e+08	0	9.423e+08	0	0	3.526e+08	5.448e+09	0	0	0	2.195e+08	0	30847163	2.479e+09	0	0	0	0	39664739	2.103e+09	7.202e+08	1895408.8	0	24005192
2004	2015	5.965e+09	0	0	0	0	0	0	0	0	0	0	2.822e+08	1.572e+09	1.314e+08	0	0	0	0	0	0	0	0	834548.61	630151.84	1.638e+08	0	1.212e+09	0	0	2.458e+08	9.574e+09	0	0	0	1.105e+08	0	32873056	2.058e+09	0	0	0	0	33500796	2.316e+09	9.041e+08	6349995.7	0	25138287
2004	2016	6.033e+09		0									3.144e+08	2.284e+09	2.652e+08				0					47019130	562632.55	2.086e+08		1.503e+09	1.624e+08		1.712e+09	1.253e+10				87701070			2.890e+09					5.495e+08	2.503e+09	6.297e+08	8159740.8		25103043
2004	2017	7.706e+09								196484.75			3.304e+08	2.670e+09	2.926e+08									46085312		3.696e+08		1.934e+09			1.340e+09	1.469e+10				1.045e+08			2.143e+09					6.779e+08	4.459e+09	7.490e+08	16268147		26011673
2004	2019	3.366e+09								6.849e+08			1.257e+08	2.070e+09	2.022e+08									7822252		4.020e+08		2.092e+09	72495436		9.220e+08	1.006e+10							2.207e+09					6.640e+08	5.380e+09	1.718e+09			29755292
2004	2020	4.122e+09								8.623e+08			1.251e+08	1.921e+09	1.794e+08									26895014	4245228.7	4.019e+08		1.951e+09			1.090e+09	1.080e+10							2.358e+09					6.087e+08	6.097e+09	1.532e+09			29015634
2005	2010	1.619e+09		0					0	0			6976693.2	6.245e+08	4.929e+08	0	0		0					0	0	1.207e+08	0	6.788e+08	0		0	3.543e+09			0	0	0	0	1551997.4					0	6.040e+08	5.725e+08	0	0	0
2005	2011	8.630e+08		0					0	976965.45			23395464	1.030e+09	2.796e+08	0	0		0					0	0	1.438e+08	0	7.759e+08	0		0	3.117e+09			0	0	0	93593976	5825829.4					0	1.223e+09	1.870e+09	0	0	0
2005	2012	1.105e+09	0	0	0	0	0	0	0	109313.12	0	0	12146623	1.233e+09	5.209e+08	0	0	0	0	0	0	0	0	0	0	1.627e+08	0	8.608e+08	0	0	0	3.895e+09	0	0	0	4.265e+08	0	95087319	23932968	0	0	0	0	0	2.233e+09	1.953e+09	0	0	0
2005	2013	9.154e+08	0	0	0	0	0	0	0	0	0	0	59006849	1.243e+09	9648065.1	0	0	0	0	0	0	0	0	0	0	1.893e+08	0	1.068e+09	0	0	0	3.484e+09	0	0	0	0	0	1.310e+08	1.594e+09	0	0	0	0	0	3.430e+09	1.360e+09	0	0	0
2005	2014	1.584e+09	0	0	0	0	0	0	0	0	0	0	84012633	1.460e+09	48181399	0	0	0	0	0	0	0	0	11180067	0	3.479e+08	0	1.290e+09	0	0	0	4.824e+09	0	0	0	3650000	0	1.093e+08	1.918e+09	0	0	0	0	0	3.995e+09	8.487e+08	0	0	0
2005	2015	1.654e+09	0	0	0	0	0	0	0	1317972.6	0	0	1.641e+08	1.379e+09	52729629	0	0	0	0	0	0	0	0	5152845.5	0	9.214e+08	0	1.184e+09	0	0	4.479e+08	5.809e+09	0	0	0	3650000	0	1.085e+08	1.663e+09	0	0	0	0	0	3.665e+09	8.093e+08	0	0	0
2005	2016	2.224e+09		0									61498300	1.222e+09	48718776				0					5948532.6		1.097e+09		8.907e+08			3.609e+08	5.911e+09				3650000		37827684	1.539e+09						3.710e+09	7.317e+08
2005	2017	3.333e+09											77537194	1.081e+09	27020232									3617241.3		1.074e+09		7.317e+08			3.381e+08	6.666e+09				3650000		70005619	1.506e+09					29508023	3.543e+09	6.544e+08
2005	2019	9.050e+08												6.272e+08	13888960											62200799		3.622e+08			1.548e+08	2.166e+09						29461447	9.741e+08					16969714	1.422e+09	1.924e+08
2006	2010	4.135e+08		0					0	0			1.176e+08	1.508e+08	44173231	0	0		0					0	0	11083231	0	4.264e+08	0		0	1.164e+09				0	0	0	1787810.1					0	3.956e+08	90193449	0	0	0
2006	2011	5.382e+08		0					0	0			1.114e+08	6.454e+08	41275393	0	0		0					0	0	10154657	0	6.494e+08	0		0	1.996e+09				0	0	0	63564486					0	5.337e+08	32417906	0	0	0
2006	2012	3.649e+08	0	0	0	0	0	0	0	0	0	0	1.193e+08	3.814e+08	26678036	0	0	0	0	0	0	0	0	0	0	5890661.9	0	5.839e+08	0	0	29765521	1.512e+09	0	0	0	0	0	0	61075391	0	0	0	0	14687364	5.315e+08	8666229	0	0	0
2006	2013	3.281e+08	0	0	0	0	0	0	0	0	0	0	1.474e+08	2.677e+08	26135215	0	0	0	0	0	0	0	0	0	0	9363370.9	0	3.943e+08	0	0	29500418	1.202e+09	0	0	0	0	0	1.096e+08	95070639	0	0	0	0	14144879	4.715e+08	19362059	0	0	0
2006	2015	3.674e+08	0	0	0	0	0	0	0	0	0	0	1.596e+08	2.469e+08	17755903	0	0	0	0	0	0	0	0	0	0	11728913	0	2.253e+08	0	0	983802.21	1.030e+09	0	0	0	16157139	0	1.048e+08	96097473	0	0	0	0	5338231.6	2.704e+08	0	0	0	0
2006	2016	3.208e+08		0						40000000			1.371e+08	1.458e+08	29369053				0							46192408		2.943e+08			89484104	1.103e+09				4616325.4		1.018e+08	91333669					5101329.4	2.528e+08	247863.26
2006	2017	2.679e+08											2.936e+08	2.481e+08	52434024											38529175		2.945e+08			1272392.7	1.196e+09				4616325.4		98248480	75676357					10924160	2.416e+08	1.033e+08
2006	2019	1.309e+08								23075428			2801178	2.827e+08	61945206											71411001		3.892e+08	35062402		29090853	1.201e+09							21564362					27974799	4.239e+08
2007	2010	1.079e+09		0						0			1.227e+08	1.743e+08	72366341				0					0	0	2500516.6		2.767e+08	0		0	1.728e+09				0	0	0	0					0	6.971e+08	43224972	0	0	1859578.9
2007	2011	8.845e+08		0						0			1.793e+08	1.668e+08	1.072e+08				0					0	0	2547765		3.190e+08	0		1.862e+08	1.846e+09				0	0	0	0					0	7.412e+08	42788494	0	0	2203662.3
2007	2012	7.479e+08	0	0	0	0	0	0	0	0	0	0	60723957	1.261e+08	86437645	0	0	0	0	0	0	0	0	0	0	36318583	0	3.148e+08	0	0	4.197e+08	1.792e+09	0	0	0	0	0	0	0	0	0	0	0	0	7.924e+08	54598403	0	0	1323158.5
2007	2013	1.035e+09	0	0	0	0	0	0	0	0	0	0	62661861	1.707e+08	82845091	0	0	0	0	0	0	0	0	0	0	2509171.2	0	3.426e+08	0	0	6.580e+08	2.355e+09	0	0	0	0	0	0	40094603	0	0	0	0	0	8.071e+08	1.843e+08	0	0	1961961
2007	2014	6.721e+08	0	0	0	0	0	0	0	0	0	0	35805955	1.526e+08	16931128	0	0	0	0	0	0	0	0	0	0	4503486.9	0	4.745e+08	1.000e+08	0	1.050e+09	2.506e+09	0	0	0	0	0	0	37157543	0	0	0	0	0	7.743e+08	1.836e+08	0	0	1845444.2
2007	2015	3.633e+08	0	0	0	0	0	0	0	0	0	0	38084280	1.263e+08	31787823	0	0	0	0	0	0	0	0	0	0	2723633.8	0	5.979e+08	0	0	1.490e+09	2.650e+09	0	0	0	0	0	0	28899310	0	0	0	0	0	9.690e+08	89865278	0	0	1625246.2
2007	2016	4.860e+08		0									1.500e+08	2.888e+08	23940460				0							8563950.9		9.209e+08			1.304e+09	3.182e+09							18959003						1.019e+09	1.320e+08			1280842.4
2007	2017	2.060e+08											1.615e+08	7.783e+08	24417448											8265261.6		1.211e+09			1.280e+09	3.669e+09							67781543						9.598e+08	1.910e+08			1722519.1
2007	2018	4.279e+08											1.695e+08	9.097e+08	25035335											12074342		1.204e+09			2.034e+09	4.782e+09							91458763						1.022e+09	2.254e+08			2350367.9
2007	2019	1.064e+09								2.307e+09			1.562e+08	9.646e+08	19851462											10003771		1.160e+09			3704168.5	5.685e+09							1.051e+08						1.225e+09	1.098e+08			2673458.6
2007	2020	1.038e+09								2.986e+09				1.754e+09	39306265											7624223.9		1.175e+09			2829105.8	7.512e+09							1.104e+08						1.387e+09	3.794e+08			2241608.5
2008	2010	6.550e+08		0					0	0			93521687	9.672e+08	1.069e+08	0	0		0					0	0	49680922	0	1.082e+09	0		0	2.954e+09				2.133e+08	0	0	4.936e+08					1.333e+08	1.281e+09	42405432	0	0	0
2008	2011	8.071e+08		0					0	0			93338006	1.095e+09	58807354	0	0		0					0	0	91657831	0	1.360e+09	0		0	3.507e+09				2.032e+08	0	0	5.010e+08					2.664e+08	1.234e+09	15035941	0	0	0
2008	2012	4.810e+08	0	0	0	0	0	0	0	0	0	0	1.689e+08	1.610e+09	1.274e+08	0	0	0	0	0	0	0	0	0	0	43954899	0	1.439e+09	0	0	0	3.870e+09	0	0	0	3.597e+08	0	0	2.979e+08	0	0	0	0	3.067e+08	1.202e+09	75607158	0	0	0
2008	2013	7.968e+08	0	0	0	0	0	0	0	8876050.7	0	0	1.618e+08	1.414e+09	43881175	0	0	0	0	0	0	0	0	0	0	62505753	0	1.619e+09	0	0	0	4.107e+09	0	0	0	1.126e+08	0	0	3.031e+08	0	0	0	0	3.082e+08	1.267e+09	87597040	0	0	0
2008	2014	1.018e+09	0	0	0	0	0	0	0	0	0	0	1.701e+08	1.674e+09	65681560	0	0	0	0	0	0	0	0	0	0	80563345	0	1.442e+09	0	0	2.052e+08	4.656e+09	0	0	0	2.016e+08	0	0	1.260e+08	0	0	0	0	3.002e+08	1.268e+09	1.708e+08	0	0	0
2008	2015	6.963e+08	0	0	0	0	0	0	0	0	0	0	2.028e+08	1.758e+09	65826886	0	0	0	0	0	0	0	0	0	0	1.253e+08	0	1.697e+09	0	0	50970672	4.596e+09	0	0	0	2.044e+08	0	0	3.193e+08	0	0	0	0	2.921e+08	1.305e+09	3.032e+08	0	0	0
2008	2016	8.463e+08		0									2.390e+08	2.411e+09	78446428				0							1.035e+08		1.845e+09			43555718	5.567e+09				2.211e+08			7.378e+08					4.944e+08	1.543e+09	2.887e+08
2008	2017	2.325e+09											2.692e+08	3.666e+09	70959827											1.492e+08		2.290e+09			1.227e+08	8.894e+09				4.389e+08			7.575e+08					4.752e+08	1.371e+09	5.667e+08
2008	2019	3.427e+09											93326541	3.931e+09	1.234e+08											1.605e+08		2.532e+09			4.458e+08	1.110e+10							3.539e+08					5.201e+08	1.433e+09	2.195e+09
2008	2020	4.907e+09											2.665e+08	4.152e+09	1.421e+08											9.308e+08		3.682e+09			64549166	1.481e+10							5.195e+08					5.145e+08	1.356e+09	1.832e+09
2009	2010	4.063e+08		0					0	0			55213402	3.721e+08	1.361e+08	0	0		0					0	0	46722265	0	7.821e+08	0		33089.74	1.799e+09				0	0	0	7062673.8					0	4.334e+08	1.376e+08	0	0	0
2009	2011	5.199e+08		0									1.203e+08	5.177e+08	1.525e+08				0							53611636	0	7.484e+08	0		0	2.112e+09							6422161.6						6.288e+08	35746847
2009	2012	5.763e+08	0	0	0	0	0	0	0	0	0	0	64940000	5.806e+08	92722070	0	0	0	0	0	0	0	0	0	0	40090912	0	8.705e+08	0	0	23550697	2.249e+09	0	0	0	0	0	0	7602120.3	0	0	0	0	0	6.619e+08	68772840	0	0	0
2009	2013	7.438e+08	0	0	0	0	0	0	0	0	0	0	1.038e+08	7.020e+08	85555072	0	0	0	0	0	0	0	0	533443.68	0	32883281	0	1.034e+09	0	0	2.094e+08	2.913e+09	0	0	0	0	0	0	34347274	0	0	0	0	0	6.351e+08	66226810	0	0	0
2009	2015	8.552e+08	0	0	0	0	0	0	0	0	0	0	57536315	9.608e+08	61327132	0	0	0	0	0	0	0	0	1164300	0	62961327	0	7.504e+08	0	0	2.256e+08	2.975e+09	0	0	0	2437751.9	0	0	32181129	0	0	0	0	2046437.7	9.513e+08	65398169	0	0	0
2009	2016	1.161e+09		0									1.556e+08	1.075e+09	58796975				0							72907281		6.528e+08			24700890	3.201e+09				36060752			49902750					1928938.8	9.947e+08	25095755
2009	2017	1.240e+09											1.826e+08	1.174e+09	1.779e+08											87377214		8.887e+08			27643215	3.779e+09				22437752			72401001					1.421e+08	7.958e+08	10318320
2009	2019	1.061e+09								75851513			2327020.7	1.416e+09	1.807e+08											78068969		1.090e+09			32163705	4.022e+09							3.334e+08					1.279e+08	7.455e+08	43044990
2010	2010	3.753e+08		0					0	0			4.670e+08	2.535e+08	37302085	0	0		0					0	0	5063021.1	0	3.528e+08	0		445147.87	1.491e+09				0	0	0	32690087					0	2.228e+08	46758167	470833.31	0	0
2010	2011	2.800e+08		0					0	0			7.076e+08	3.002e+08	41454110	0	0		0					0	0	7295402.1	0	3.770e+08	0		954440.67	1.715e+09				0	0	0	78632139					0	3.445e+08	24159773	282141.78	0	0
2010	2012	4.449e+08	0	0	0	0	0	0	0	0	0	0	7.132e+08	3.788e+08	12483758	0	0	0	0	0	0	0	0	0	0	13726071	0	3.152e+08	0	0	60868554	1.939e+09	0	0	0	0	0	0	1.355e+08	0	0	0	0	0	3.384e+08	2.550e+08	12881564	0	0
2010	2013	2.742e+08	0	0	0	0	0	0	0	0	0	0	9.245e+08	5.026e+08	21739787	0	0	0	0	0	0	0	0	0	0	20336334	0	4.755e+08	0	0	75770313	2.295e+09	0	0	0	0	0	0	1.445e+08	0	0	0	0	0	7.960e+08	84500302	527872.07	0	0
2010	2014	5.666e+08	0	0	0	0	0	0	0	0	0	0	1.123e+09	6.317e+08	32431163	0	0	0	0	0	0	0	0	0	0	19456076	0	4.482e+08	0	0	95708723	2.917e+09	0	0	0	93200000	0	0	48497080	0	0	0	0	0	7.803e+08	1.969e+08	742662.25	0	0
2010	2015	6.517e+09	0	0	0	0	0	0	0	0	176431.11	0	1.235e+09	4.751e+08	33037143	0	0	0	0	0	0	0	0	0	35035837	1.272e+08	0	5.259e+08	0	0	1.484e+09	1.043e+10	0	0	0	2.875e+08	0	0	6.463e+08	0	0	0	0	4.288e+08	8.969e+08	2.378e+08	469397.34	0	0
2010	2016	5.293e+09		0									1.372e+09	1.027e+09	1.173e+08				0					888311.58	11718823	90190764		8.316e+08	90450342		2.456e+08	9.079e+09				3.585e+08		70447253	6.990e+08					1.330e+09	1.410e+09	7.740e+08	498964.95
2010	2019	3.276e+09											20287059	1.979e+09	6.048e+08									2445918.6		1.133e+09		1.464e+09	3.453e+08		4.698e+08	1.053e+10						3.529e+08	7.282e+08					1.121e+10	1.713e+09	1.015e+09
2011	2010	1.255e+09		0					0	0			4.485e+08	6.455e+08	1.192e+08	0	0		0					485384.84	0	58593256	0	8.042e+08	0		3589200	3.335e+09				3.341e+08	0	0	20000					11173215	5.709e+08	4.836e+08	57279989	0	0
2011	2011	1.707e+09		0					0	0			4.690e+08	8.533e+08	3.291e+08	0	0		0					798298.55	0	59432494	0	9.086e+08	0		0	4.328e+09				1.881e+08	0	0	20000					10781326	7.458e+08	1.498e+09	38051228	0	0
2011	2012	9.874e+08	0	0	0	0	0	0	0	0	0	0	4.300e+08	9.873e+08	3.128e+08	0	0	0	0	0	0	0	0	36442.11	0	1.391e+08	0	8.681e+08	0	0	2.407e+08	3.965e+09	0	0	0	3.229e+08	0	1.500e+08	21163.61	0	0	0	0	2527543.5	1.388e+09	1.719e+09	37466774	0	0
2011	2013	1.184e+09	0	0	0	0	0	0	0	0	0	0	5.208e+08	1.079e+09	2.279e+08	0	0	0	0	0	0	0	0	0	0	9.685e+08	0	1.157e+09	0	0	3.137e+08	5.452e+09	0	0	0	2.472e+08	0	1.767e+08	0	0	0	0	0	34443982	1.189e+09	58932957	0	0	0
2011	2014	6.518e+08	0	0	0	0	0	0	0	0	0	0	8.840e+08	1.230e+09	1.329e+08	0	0	0	0	0	0	0	0	0	0	1.287e+08	0	1.027e+09	0	0	3.963e+08	4.451e+09	0	0	0	3.387e+08	0	2.074e+08	0	0	0	0	0	44160490	1.511e+09	1.439e+08	93633723	0	0
2011	2015	1.002e+09	0	0	0	0	0	0	0	0	1899350	0	5.039e+08	1.080e+09	45675524	0	0	0	0	0	0	0	0	0	0	1.129e+08	0	8.906e+08	0	0	1.925e+08	3.829e+09	0	0	0	5.124e+08	0	1.313e+08	59356339	0	0	0	0	45624499	1.533e+09	1.724e+08	87514023	0	0
2011	2016	1.469e+09		0									5.614e+08	1.493e+09	48863127				0							1.460e+08		1.213e+09			5.750e+08	5.507e+09				1.964e+08			78563418					44291762	1.585e+09	1.721e+08
2011	2017	1.537e+09									284000		1.755e+09	1.823e+09	89869140											1.807e+08		1.546e+09			5.226e+08	7.455e+09				1.062e+08			97646528					52971815	1.638e+09	1.782e+08
2011	2019	1.303e+09								19454400	1768500			1.713e+09	48343463											1.089e+09		9.720e+08			1.201e+08	5.933e+09							2.953e+08					45390871	1.177e+09	95458780
2012	2010	1.141e+08		0					0	0			80728765	1.498e+08	35930091	0	0		0					0	0	2349188.1	0	2.556e+08	0		29935242	6.684e+08				0	0	0	12810000					0	4.390e+08	25039309	324780.87	0	0
2012	2011	4.906e+08		0					0	0			95939921	1.460e+08	20657268	0	0		0					0	0	1148799.7	0	3.117e+08	0		1006378.5	1.067e+09				0	0	0	17775823					0	4.236e+08	83672040	17663511	0	0
2012	2012	3.216e+08	0	0	0	0	0	0	0	0	0	0	1.086e+08	1.823e+08	9701976.1	0	0	0	0	0	0	0	0	0	0	4876287.3	0	3.047e+08	0	0	3833256	9.357e+08	0	0	0	0	0	0	26883219	0	0	0	0	0	5.611e+08	27664346	5385724.5	0	0
2012	2013	1.564e+08	0	0	0	0	0	0	0	0	0	0	1.785e+08	2.184e+08	5014150.3	0	0	0	0	0	0	0	0	0	0	3518186.1	0	2.539e+08	0	0	6693059.6	8.224e+08	0	0	0	0	0	0	45625560	0	0	0	0	0	6.906e+08	17904043	7129938.7	0	0
2012	2014	92901010	0	0	0	0	0	0	0	0	0	0	1.519e+08	2.067e+08	20353494	0	0	0	0	0	0	0	0	0	0	2682943.4	0	2.282e+08	0	0	50025092	7.528e+08	0	0	0	17861767	0	0	32149154	0	0	0	0	0	6.841e+08	29386716	3900572.4	0	0
2012	2015	1.137e+08	0	0	0	0	0	0	0	0	0	0	1.500e+08	2.477e+08	18072570	0	0	0	0	0	0	0	0	0	0	2113735.8	0	2.394e+08	0	0	51541134	8.225e+08	0	0	0	25861767	0	0	33708917	0	0	0	0	0	6.582e+08	6430060.4	3773888.5	0	0
2012	2016	1.515e+08		0									1.686e+08	2.565e+08	21243176				0							1483894.3		2.545e+08			1.352e+08	9.890e+08				25861767			33945727						6.061e+08	27841836	3220381
2012	2017	1.280e+08											2.718e+08	1.937e+08	13121322											1840263.8		2.547e+08			1.023e+08	9.654e+08				1.309e+08			40894546						5.681e+08	1545677.8	4427373.1
2012	2018	1.386e+08											2.682e+08	2.039e+08	20322032											2305310.4		3.048e+08			1.495e+08	1.088e+09				1.509e+08			53360110						5.045e+08	4265235.6
2012	2019	2.492e+08											1739086	2.153e+08	19988267										2085300	6714291.8		2.851e+08			1.604e+08	1.189e+09							66259584						4.260e+08	17632331
2012	2020	3.168e+08								2.280e+08				2.892e+08	33273210											3330860.5		3.967e+08			42191265	1.576e+09							60503354						3.581e+08	49319345
2013	2010	75394711		0					0	0			47061800	1.169e+08	19849742	0	0		0					0	0	5037290.3	0	1.615e+08			0	4.258e+08				0	0	0	37098109					3683233.3	1.887e+08	20951591	0	0	0
2013	2011	1.362e+08		0					0	0			66283659	1.414e+08	7980623.5	0	0		0					0	0	591621.8	0	1.265e+08	0		0	4.790e+08				0	0	0	0					3588207.8	2.427e+08	28043916	0	0	0
2013	2012	1.758e+09	0	0	0	0	0	0	0	0	0	0	8.090e+08	3.266e+09	4.565e+08	0	0	0	0	0	0	0	0	123750	0	54024429	0	1.781e+09	0	0	6162476.2	8.130e+09	0	0	0	30255781	0	0	3.403e+08	0	0	0	0	14386890	2.262e+09	1.481e+09	0	0	0
2013	2013	1.749e+09	0	0	0	0	0	0	0	0	0	0	9.152e+08	4.005e+09	5.264e+08	0	0	0	0	0	0	0	0	196770.75	0	72573702	0	2.165e+09	0	0	18263900	9.451e+09	0	0	0	32094884	0	0	3.685e+08	0	0	0	0	12982872	2.501e+09	1.479e+09	0	0	0
2013	2014	1.854e+09	0	0	0	0	0	0	0	0	0	0	1.110e+09	4.656e+09	6.732e+08	0	0	0	0	0	0	0	0	0	8400000	99993289	0	2.728e+09	0	0	24934946	1.115e+10	0	0	0	1.152e+08	0	0	3.135e+08	0	0	0	0	32289759	2.739e+09	1.475e+09	0	0	0
2013	2015	1.867e+09	0	0	0	0	0	0	0	0	0	0	1.158e+09	4.761e+09	5.521e+08	0	0	0	0	0	0	0	0	0	0	1.125e+08	0	2.957e+09	0	0	35240803	1.144e+10	0	0	0	3.056e+08	0	0	2.767e+08	0	0	0	0	30201260	2.881e+09	1.674e+09	0	0	0
2013	2016	2.796e+09		0									1.885e+09	4.634e+09	2.933e+08				0					70195.37		1.322e+08		2.975e+09			28531829	1.274e+10				2.428e+08			3.018e+08					28740541	3.328e+09	2.048e+09
2013	2017	3.574e+09											1.724e+09	4.283e+09	2.418e+08									840000		1.101e+08		3.750e+09			52444934	1.374e+10				6.348e+08		645081.2	2.270e+08					1.452e+08	3.870e+09	1.903e+09
2013	2018	3.529e+09											1.836e+09	6.776e+09	1.989e+08									1604400		1.653e+08		4.148e+09			68498681	1.672e+10				5.084e+08		2950619.9	85800051					1.845e+08	5.357e+09	1.792e+09
2013	2019	4.899e+09								3052827.4			1.398e+09	6.932e+09	1.955e+08									17350625	8539100	2.144e+08		4.489e+09			57519732	1.842e+10						3685365.7	2.393e+08					1.880e+08	5.133e+09	1.939e+09
2013	2020	4.798e+09								2382501.1			1.457e+09	7.280e+09	3.337e+08									34162300	6000000	1.094e+08		5.277e+09	932088.58		69413108	1.959e+10							2.467e+08					2.005e+08	5.293e+09	1.821e+09
2014	2010	3.053e+08		0					0	0			42686140	1.660e+08	35693138	0	0		0					0	0	1821279.1	0	1.878e+08	0		870123.45	7.402e+08				0	0	0	0					0	2.995e+08	22467498	0	0	0
2014	2011	3.390e+08		0					0	0			63288122	1.905e+08	23044868	0	0		0					0	0	2079928.2	0	2.104e+08	0		1257562.6	8.297e+08				0	0	0	0					0	3.856e+08	42256327	0	0	0
2014	2012	7.400e+08	0	0	0	0	0	0	0	0	0	0	58826425	2.298e+08	17350250	0	0	0	0	0	0	0	0	0	0	2247161.1	0	2.314e+08	0	0	1302672.4	1.281e+09	0	0	0	0	0	0	0	0	0	0	0	0	4.369e+08	39889640	0	0	0
2014	2013	5.523e+08	0	0	0	0	0	0	0	0	0	0	87447094	2.740e+08	42365897	0	0	0	0	0	0	0	0	413345.99	0	3436569.4	0	2.383e+08	0	0	51334680	1.250e+09	0	0	0	0	0	0	0	0	0	0	0	0	4.467e+08	1.239e+08	0	0	0
2014	2014	4.735e+08	0	0	0	0	0	0	0	0	0	0	85180195	2.745e+08	11714130	0	0	0	0	0	0	0	0	181709.03	0	4859969.7	0	2.716e+08	0	0	1.013e+08	1.223e+09	0	0	0	0	0	0	0	0	0	0	0	0	5.366e+08	1.113e+08	0	0	0
2014	2015	5.825e+08	0	0	0	0	0	0	0	0	0	0	99076193	3.195e+08	7132445.3	0	0	0	0	0	0	0	0	0	0	3444581.5	0	2.303e+08	0	0	24319892	1.266e+09	0	0	0	0	0	0	0	0	0	0	0	0	7.053e+08	25688130	0	0	0
2014	2016	6.360e+08	0	0	0	0	0	0	0	0	0	0	1.094e+08	3.894e+08	8460349.2	0	0	0	0	0	0	0	0	0	0	3185445.5	0	2.790e+08	0	0	19899906	1.445e+09	0	0	0	0	0	0	0	0	0	0	0	0	7.380e+08	6414392.1	0	0	0
2014	2017	3.774e+08											1.467e+08	3.966e+08	5495448.1											3773891		3.127e+08			3.465e+08	1.589e+09													6.720e+08	28299530
2014	2018	5.278e+08											1.126e+08	4.457e+08	4779375.9											10270300		3.056e+08			2.533e+08	1.660e+09													6.915e+08	79860309
2014	2019	5.121e+08								2.510e+08				4.585e+08	9284436.8											5125060.5		2.665e+08			3282641.7	1.603e+09													7.749e+08	41414314
2014	2020	7.851e+08								3.013e+08				4.926e+08	9501069.1											7710495		2.431e+08			6651998.3	1.903e+09													8.532e+08	53128359
2015	2010	3.634e+08		0						0			67014450	34274568	73569691				0					0	0	13570424	0	5.602e+08	0		157985.71	1.112e+09				0	0	0	2000					0	4.916e+08	63921668	173503.45	0	0
2015	2011	4.799e+08		0					0	0			80049816	48295920	73755075	0	0		0					0	0	524021.32	0	6.567e+08	0		242094.55	1.340e+09				0	0	0	2000					0	5.525e+08	3.083e+08	178266.66	0	0
2015	2012	5.940e+08	0	0	0	0	0	0	0	0	0	0	90433188	32940847	61625810	0	0	0	0	0	0	0	0	272708.33	0	863072.39	0	8.557e+08	0	0	7752354.3	1.644e+09	0	0	0	0	0	0	2000	0	0	0	0	0	8.858e+08	1.185e+08	160425.66	0	0
2015	2013	6.689e+08	0	0	0	0	0	0	0	0	0	0	1.046e+08	13724444	87120815	0	0	0	0	0	0	0	0	355444.44	0	857107.02	0	5.801e+08	0	0	67633005	1.523e+09	0	0	0	0	0	0	2000	0	0	0	0	0	7.987e+08	91941028	145032.7	0	0
2015	2016	26515985		0									26868714	26189223	1712677.9				0							169845.24		1.059e+08	2286917.7		23254386	2.129e+08				2000									61757029
2015	2019	2.963e+09								5136923.2				1.893e+09	3.976e+08									5643148.5	9496402.9	1.925e+08		1.968e+08			5.477e+08	6.308e+09						39980123	1.277e+09						1.056e+10	2.607e+09
2016	2010	1.192e+08		0					0	4595058.1			0	4945696.2	5905144.3	0	0		0					0	0	8042716.5	0	1.243e+09	0		0	1.386e+09				0	0	0	3.290e+08					38832892	1.096e+08	567490	0	0	0
2016	2011	1.275e+08		0					0	0			0	2162771.7	12160669	0	0		0					0	0	4376566.6	0	1.706e+09	0		0	1.852e+09			0	0	0	0	3.570e+08					38034317	1.256e+08	833490	0		0
2016	2012	2.913e+08	0	0	0	0	0	0	0	0	0	0	0	869286.69	18301659	0	0	0	0	0	0	0	0	0	0	3896681.8	0	1.814e+09	0	0	0	2.128e+09	0	0	0	0	0	0	2.518e+08	0	0	0	0	53151114	1.136e+08	2267340	0	0	0
2016	2013	1.173e+09	0	0	0	0	0	0	0	0	0	0	0	632132.86	1.275e+08	0	0	0	0	0	0	0	0	0	0	4898912.7	0	1.731e+09	0	0	2.531e+08	3.290e+09	0	0	0	0	0	0	25465375	0	0	0	0	72475944	1.106e+08	7796305.4	0	0	0
2016	2014	9.316e+08	0	0	0	0	0	0	0	0	0	0	0	4037315.8	1.001e+08	0	0	0	0	0	0	0	0	0	0	9101229.7	0	3.018e+09	0	0	93016748	4.156e+09	0	0	0	5200000	0	0	28242466	0	0	0	0	90550876	1.162e+08	62435899	0	0	0
2016	2015	7.484e+08	0	0	0	0	0	0	0	0	0	0	0	2919420.2	1.695e+08	0	0	0	0	0	0	0	0	0	0	25996680	0	3.385e+09	0	0	92227162	4.424e+09	0	0	0	5200000	0	0	2.028e+08	0	0	0	0	99130580	1.458e+08	96862996	0	0	0
2016	2016	1.266e+09		0										7873441.6	99770879				0							14867320		4.059e+09			1.055e+09	6.503e+09				5200000			1.494e+08					1.229e+08	1.311e+08	1.092e+08
2016	2017	1.522e+09												9755589	1.768e+08											35995636		3.876e+09			8.091e+08	6.429e+09				5200000	9999984.7		1.534e+08					1.166e+08	1.713e+08	99084216
2016	2019	2.122e+09												15132632	30800615											17951290		4.104e+09			1.463e+09	7.752e+09							1.267e+08					1.698e+08	1.135e+08	2.589e+08
2017	2010	2.187e+08		0					0	0			0	1.652e+08	23408074	0	0		0					0	448775.44	33244335	0	3.553e+08	133119.68		0	7.965e+08				0	0	0	16440.85					0	1.972e+08	15605429	0	0	0
2017	2011	2.554e+08		0					0	80900			5863328	1.737e+08	21684295	0	0		0					0	402521.68	33443671	0	4.098e+08	0		0	9.004e+08				0	0	0	14746.35					0	2.619e+08	940315	0	0	0
2017	2012	3.313e+08	0	0	0	0	0	0	0	1556000	0	0	0	1.932e+08	13649325	0	0	0	0	0	0	0	0	0	0	40862113	0	4.111e+08	0	0	8436593.3	1.000e+09	0	0	0	0	0	0	0	0	0	0	0	0	2.644e+08	17407614	0	0	0
2017	2013	3.388e+08	0	0	0	0	0	0	0	2288904	0	0	0	1.951e+08	15603955	0	0	0	0	0	0	0	0	0	0	26739372	0	4.351e+08	0	0	17407680	1.031e+09	0	0	0	0	0	0	30000000	0	0	0	0	0	2.554e+08	66450102	0	0	0
2017	2014	4.879e+08	0	0	0	0	0	0	0	2335880.6	0	0	0	1.840e+08	13352687	0	0	0	0	0	0	0	0	0	0	29223345	0	4.465e+08	0	0	17758056	1.181e+09	0	0	0	0	0	0	26218710	0	0	0	0	78352911	2.468e+08	1403482.3	0	0	0
2017	2015	5.488e+08	0	0	0	0	0	0	0	55924.56	0	0	0	1.470e+08	4105472.5	0	0	0	0	0	0	0	0	0	0	26771285	0	4.262e+08	0	0	15045851	1.168e+09	0	0	0	0	0	0	23081984	0	0	0	0	78136810	2.323e+08	26089	0	0	0
2017	2016	6.145e+08		0										1.575e+08	4688455.9				0					1185255.1		35072430		3.951e+08			19279126	1.227e+09							20661677					72534805	2.261e+08
2017	2017	5.735e+08												1.376e+08	10049795									704888.89		37532720		3.667e+08			31370243	1.157e+09							64454915					68553970	2.146e+08
2017	2018	6.418e+08												1.184e+08	6153591.2									813873.34		36239863		4.463e+08			28107337	1.277e+09							62169574					64573136	2.030e+08
2017	2019	1.140e+09												1.219e+08	7197159.3											21539215		4.240e+08			35914108	1.750e+09							51007516					60592301	1.979e+08
2017	2020	1.248e+09												1.111e+08	8145670.6											12589807		3.564e+08			27798324	1.764e+09							39529823					56611467	1.713e+08
2018	2010	1.029e+08		0					0	0			509928.7	1.654e+08	1.553e+08	0	0		0					0	0	32163821	0	3.690e+08	0		0	8.253e+08				0	0	0	57046431					0	5.260e+08	23674277	8033074.5	0	0
2018	2011	1.505e+08		0					0	0			2251420	1.497e+08	1.374e+08	0	0		0					0	0	6512874.2	0	4.735e+08	0		9560786.3	9.294e+08				0	0	0	57519489					0	4.985e+08	47142907	3340788.6	0	0
2018	2012	1.843e+08	0	0	0	0	0	0	0	0	0	0	14815595	1.421e+08	51372732	0	0	0	0	0	0	0	0	0	0	56199236	0	2.414e+08	0	0	28443917	7.187e+08	0	0	0	0	0	0	64277114	0	0	0	0	0	4.664e+08	78436589	7027815.7	0	0
2018	2013	1.334e+09	0	0	0	0	0	0	0	0	0	0	7286432	1.088e+08	3.626e+08	0	0	0	0	0	0	0	0	0	0	2549152	0	2.621e+08	0	0	43502099	2.121e+09	0	0	0	0	0	0	1.131e+08	0	0	0	0	0	5.007e+08	75825488	12660599	0	0
2018	2016	3.109e+08		0										6.991e+09	1.305e+09				0					7595000.2		1642043.6		18696083			33440335	8.668e+09				7.480e+08			5387380.8						2.162e+08	9450519.2
2018	2017	3.242e+08												5.355e+08	64902414									35958232		5.014e+08		5151239.4			1.490e+09	2.957e+09				1.180e+08		20000000	59300628						1.784e+08	8045957.5
2019	2010	1.561e+08		0					0	0			0	75269683	44945232	0	0		0					0	0	10072177	0	1.221e+08	0		0	4.086e+08				0	0	0	87599337					0	3.593e+08	1.879e+08	26588623	0	0
2019	2011	1.451e+08		0					0	0			4445000	95346527	46977093	0	0		0					0	0	8816742	0	1.734e+08	0		0	4.741e+08				0	0	0	77753061					0	4.769e+08	44554297	4922086.7	0	0
2019	2012	1.258e+08	0	0	0	0	0	0	0	0	0	0	39093369	1.580e+08	28347867	0	0	0	0	0	0	0	0	0	0	4008271.3	0	1.538e+08	0	0	0	5.091e+08	0	0	0	0	0	0	0	0	0	0	0	0	4.609e+08	18046975	8149808.4	0	0
2019	2013	1.242e+08	0	0	0	0	0	0	0	0	0	0	40814102	1.664e+08	12068353	0	0	0	0	0	0	0	0	0	0	2935571.6	0	1.476e+08	0	0	0	4.941e+08	0	0	0	0	0	0	0	0	0	0	0	0	4.486e+08	51439684	4493100.2	0	0
2019	2014	2.777e+08	0	0	0	0	0	0	0	0	0	0	44681888	4.319e+08	1.406e+08	0	0	0	0	0	0	0	0	0	0	27968900	0	2.832e+08	0	0	18259650	1.224e+09	0	0	0	0	0	0	0	0	0	0	0	0	5.412e+08	1.258e+08	5649561.3	0	0
2019	2015	3.322e+08	0	0	0	0	0	0	0	0	0	0	29267537	4.481e+08	1.365e+08	0	0	0	0	0	0	0	0	0	0	1.323e+08	0	3.685e+08	0	0	72144829	1.519e+09	0	0	0	0	0	0	2758066.5	0	0	0	0	0	7.343e+08	99634389	4614483.3	0	0
2019	2016	7.295e+08		0									34313270	6.567e+08	1.489e+08				0							2.161e+08		3.765e+08			2.486e+08	2.411e+09							9843145.7					27268659	7.818e+08	34884057	3311195.1
2019	2017	1.309e+09											55776924	8.878e+08	1.352e+08											1.235e+08		3.922e+08			7.504e+08	3.654e+09							50239959					26155339	8.362e+08	49023583	2534320.2
2019	2018	1.627e+09								10081627			46231418	8.933e+08	81642582											1.342e+08		4.778e+08			4.249e+08	3.695e+09							43740094					25042019	8.609e+08	2.153e+08
2019	2019	1.524e+09								39000000				9.453e+08	1.098e+08											1.205e+08		5.982e+08			1.288e+08	3.520e+09							7.071e+08					23928700	8.977e+08	3.427e+08
2019	2020	1.324e+09								46732727				1.005e+09	1.160e+08											1.302e+08		5.839e+08			2.034e+08	3.506e+09							6.662e+08					22813250	1.039e+09	4.152e+08
2020	2010	1.023e+08		0					0	0			13099875	77295127	1.321e+08	0	0		0					284060.58	0	9568212.7	0	1.320e+08	0		0	4.667e+08				0	0	0	0					51148395	3.290e+08	8853566.5	0	0	0
2020	2011	3.219e+08		0					0	73615.47			11731832	70780460	23531579	0	0		0					1049964.1	0	8022942.7	0	1.363e+08	0		0	5.734e+08				0	0	0	0					61461534	3.258e+08	1.379e+08	0	0	0
2020	2012	3.129e+08	0	0	0	0	0	0	0	50700	0	0	20229779	1.011e+08	14424406	0	0	0	0	0	0	0	0	1054552.6	0	10121867	0	1.657e+08	0	0	0	6.256e+08	0	0	0	0	0	0	0	0	0	0	0	1.371e+08	3.627e+08	50535254	0	0	0
2020	2013	1.975e+08	0	0	0	0	0	0	0	0	0	0	26382509	1.468e+08	11507200	0	0	0	0	0	0	0	0	815244.39	0	7872127.9	0	1.659e+08	0	0	0	5.567e+08	0	0	0	0	0	0	0	0	0	0	0	1.349e+08	3.849e+08	1.259e+08	0	0	0
2020	2014	3.801e+08	0	0	0	0	0	0	0	0	0	0	26001621	1.818e+08	5325722	0	0	0	0	0	0	0	0	8803226.8	0	10359275	0	1.790e+08	0	0	3.481e+08	1.140e+09	0	0	0	0	0	0	50000000	0	0	0	0	1.308e+08	5.898e+08	24315612	0	0	0
2020	2015	4.326e+08	0	0	0	0	0	0	0	0	0	0	48263265	2.769e+08	13225837	0	0	0	0	0	0	0	0	7673156.4	0	22356869	0	2.519e+08	0	0	3.803e+08	1.433e+09	0	0	0	0	0	0	58118019	0	0	0	0	1.294e+08	6.033e+08	61108900	0	0	0
2020	2016	2.617e+08		0									65247210	3.068e+08	14962006				0					3426425.9		25615067		2.539e+08	6686630.6		6.246e+08	1.563e+09				1.653e+08			1.144e+08					1.146e+08	6.140e+08	91423607
2020	2017	3.335e+08											86956165	3.662e+08	29764975									5772441.8		2.211e+08		2.961e+08			1.657e+09	2.996e+09				2.065e+08			3.918e+08					1.084e+08	6.804e+08	51496090
2020	2019	4.932e+08								1.948e+09				4.086e+08	16145023											25668225		4.164e+08			1.062e+08	3.485e+09							1.499e+08					1.466e+08	9.081e+08	54296147
2020	2020	9.153e+08								1.179e+09				3.347e+08	24053044											40360313		5.008e+08			85726961	3.125e+09							1.281e+08					1.417e+08	9.390e+08	1.398e+08
2021	2010	8.593e+08		0					0	0			16855195	1.832e+08	31785033	0	0		0					667812.48	0	8043724.8	0	2.685e+08	0		3.869e+08	1.755e+09				0	0	0	1.128e+08					0	2.615e+08	87880751	0	0	0
2021	2011	6.756e+08		0					0	0			36948865	2.337e+08	25918224	0	0		0					312486.08	0	7569719.8	0	4.628e+08	0		4.117e+08	1.855e+09				0	0	0	1.152e+08					0	4.191e+08	70067902	0	0	0
2021	2012	6.826e+08	0	0	0	0	0	0	0	0	0	0	17130736	3.103e+08	6155097.6	0	0	0	0	0	0	0	0	0	0	9436720.4	0	3.764e+08	0	0	4.741e+08	1.876e+09	0	0	0	0	0	0	1.304e+08	0	0	0	0	0	4.262e+08	1.539e+08	0	0	0
2021	2013	7.725e+08	0	0	0	0	0	0	0	0	0	0	19611633	3.761e+08	23824225	0	0	0	0	0	0	0	0	0	0	22260082	0	5.050e+08	0	0	5.706e+08	2.290e+09	0	0	0	0	0	0	1.055e+08	0	0	0	0	0	5.006e+08	66116544	0	0	0
2021	2015	3.690e+08	0	0	0	0	0	0	0	0	0	0	5370000	1.731e+08	14437392	0	0	0	0	0	0	0	0	0	0	15519108	0	2.880e+08	0	0	4929727.2	8.704e+08	0	0	0	2200000	0	0	52200000	0	0	0	0	0	3.651e+08	58747291	0	0	0
2021	2016	3.452e+08		0									3386326	1.698e+08	15662123				0							1.698e+08		2.012e+08			3.091e+08	1.214e+09				1.169e+08			52200000						2.375e+08	173680
2021	2017	1.873e+08											1700000	2.371e+08	9800816.8											1.652e+08		2.400e+08			3.058e+08	1.147e+09				2.069e+08			53200000						2.150e+08	8624205.5
2021	2019	4.331e+08												1.521e+08	2673761.1											8123417.8		2.087e+08			809635.18	8.060e+08													2.330e+08
2022	2011	5.877e+08		0									538096	1.118e+08	27291365				0					298125	1554869.4	11349350		1.197e+08	0		0	8.602e+08				0	0	111426.97	42977395					834774.41	1.390e+08	32675183	0	0	0
2022	2012	5.322e+08	0	0	0	0	0	0	0	0	0	0	957290	1.096e+08	65895681	0	0	0	0	0	0	0	0	362000	0	8022374.1	0	1.729e+08	0	0	140718.36	8.901e+08	0	0	0	0	0	80241.96	42054177	0	0	0	0	813442.13	1.762e+08	34050286	0	0	0
2022	2013	4.742e+08	0	0	0	0	0	0	0	0	0	0	5298385	1.392e+08	70561444	0	0	0	0	0	0	0	0	0	0	7775378.3	0	2.192e+08	0	0	124591.05	9.163e+08	0	0	0	0	0	23073.74	46458401	0	0	0	0	792109.85	2.209e+08	23857307	0	0	0
2022	2014	3.809e+08	0	0	0	0	0	0	0	0	0	0	4465480.6	1.802e+08	54706496	0	0	0	0	0	0	0	0	0	0	5117279.1	0	2.799e+08	0	0	10047828	9.154e+08	0	0	0	50100	0	0	49483071	0	0	0	0	770023.82	2.558e+08	24726425	0	0	0
2022	2015	6.506e+08	0	0	0	0	0	0	0	0	0	0	1249710	2.308e+08	1.070e+08	0	0	0	0	0	0	0	0	1185667.4	0	13420031	0	2.979e+08	0	0	2508209.6	1.305e+09	0	0	0	50100	0	0	49356228	0	0	0	0	748691.54	3.002e+08	162657.82	0	0	0
2022	2016	7.475e+08		0									874200	2.200e+08	1.879e+08				0					1569090.9		15985671		3.180e+08			9112917.6	1.501e+09				1702838.9			46686149					727359.26	3.085e+08	8335038.9
2022	2017	6.890e+08											1473208.9	3.452e+08	2.428e+08									1675496.5		14531419		3.901e+08			20420800	1.705e+09				31348376								706026.98	3.427e+08	2130812.6
2022	2018	4.899e+08											2258848.9	5.313e+08	1.690e+08									978311		17455085		5.109e+08			36808280	1.758e+09				31489680								8137364.7	4.027e+08	4149828.5
2022	2019	4.423e+08												6.629e+08	1.045e+08											26379929		5.441e+08			34466091	1.820e+09						13998374						7683286.3	4.086e+08	63268564
2023	2010	3.561e+08		0					0	0			0	1.130e+08	14759512	0	0		0					0	0	22944261	0	98794607	0		234151.41	6.058e+08			0	0	0	0	84710339					16461711	2.880e+08	1.062e+08	0	0	0
2023	2011	3.874e+08		0					0	0			0	1.183e+08	22481536	0	0		0					0	0	23241503	0	1.048e+08	0		135818.75	6.564e+08			0	0	0	0	77973403					15855340	3.729e+08	1.730e+08	0	0	0
2023	2012	3.449e+08	0	0	0	0	0	0	0	0	0	0	0	1.616e+08	34257892	0	0	0	0	0	0	0	0	0	0	8888872.6	0	1.131e+08	0	0	0	6.627e+08	0	0	0	0	0	0	1.286e+08	0	0	0	0	15248970	4.205e+08	3.122e+08	0	0	0
2023	2013	6.284e+08	0	0	0	0	0	0	0	0	0	0	20445500	1.914e+08	11654349	0	0	0	0	0	0	0	0	0	0	14037818	0	1.418e+08	0	0	101355.84	1.008e+09	0	0	0	0	80000000	0	1.578e+08	0	0	0	0	14642601	6.277e+08	3.092e+08	0	0	0
2023	2014	6.516e+08	0	0	0	0	0	0	0	0	0	0	15500000	3.576e+08	12691377	0	0	0	0	0	0	0	0	0	0	19278802	0	1.494e+08	7093058.3	0	165333.36	1.213e+09	0	0	0	1.379e+08	0	13776209	31233935	0	0	0	0	14036232	7.590e+08	4.716e+08	0	0	0
2023	2015	1.003e+09	0	0	0	0	0	0	0	0	0	0	9802200	4.809e+08	9474239.6	0	0	0	0	0	0	0	0	0	0	38617036	0	2.106e+08	6709936.1	0	37700	1.759e+09	0	0	0	1.379e+08	0	0	33520525	0	0	0	0	13429863	1.069e+09	7.772e+08	3.718e+08	0	0
2023	2016	1.255e+09		0									2400000	5.278e+08	13655991				0							30849408		3.210e+08			1.867e+08	2.338e+09				5.548e+08			36776261					12876961	1.372e+09	1.058e+09
2023	2017	8.836e+08											1457000	5.837e+08	43844318											30641188		3.381e+08			2.199e+08	2.101e+09				5.169e+08			38291265					64179805	2.323e+09	4.191e+08
2023	2019	4.539e+08								2.653e+08			11123480	6.085e+08	13750213											13514371		3.538e+08			64070231	1.784e+09							42509440					2.999e+08	3.348e+09	3.055e+08
2024	2010	1.935e+10		0						0			2505000	1.105e+09	2.741e+09				0					31385000	0	9.757e+08		9.474e+09			7.937e+08	3.448e+10						1.308e+08	7.929e+08					3.871e+08	3.914e+09	2.062e+09
2024	2011	2.274e+10		0									7265000	1.842e+09	3.643e+09				0					74821000	0	3.824e+08		1.343e+10			1.309e+09	4.343e+10				1764000		4.766e+08	5.548e+08					6.844e+08	7.347e+09	1.252e+09	2002000
2024	2012	3.007e+10	0	0	0	0	0	0	0	0	0	0	2987000	1.271e+09	3.105e+09	0	0	0	0	0	0	0	0	87729000	0	4.257e+08	0	1.722e+10	0	0	1.245e+09	5.343e+10	0	0	0	982000	0	4.997e+08	5.743e+08	0	0	0	0	1.270e+09	8.579e+09	2.478e+09	7772000	0	0
2024	2013	2.481e+10	0	0	0	0	0	0	0	2.862e+09	0	0	577000	6.711e+08	4.121e+09	0	0	0	0	0	0	0	0	66712000	0	1.222e+09	0	1.826e+10	0	0	1.352e+09	5.336e+10	0	0	1.422e+08	2.680e+08	0	4.823e+08	2.107e+09	0	0	0	0	1.015e+09	1.075e+10	3.940e+09	10497000	0	0
2024	2014	2.227e+10	0	0	0	0	0	0	0	2.645e+09	0	0	0	5.356e+08	3.852e+09	0	0	0	0	0	0	0	0	75200000	0	1.914e+09	0	1.604e+10	0	0	2.807e+09	5.014e+10	0	0	5.059e+08	1.550e+09	0	5.028e+08	1.347e+09	0	0	0	0	1.014e+09	1.216e+10	3.231e+09	14859000	0	0
2024	2015	2.712e+10	0	0	0	0	0	0	0	6.789e+08	0	0	4925000	7.056e+08	6.707e+09	0	0	0	0	0	0	0	0	94333000	0	2.405e+09	0	1.400e+10	0	0	3.725e+09	5.544e+10	0	0	1.312e+09	1.837e+09	0	6.304e+08	2.198e+08	0	0	0	0	1.587e+09	1.325e+10	1.915e+09	38087000	0	0
2024	2016	2.721e+10		0						2.229e+09			32584000	1.104e+09	9.751e+09				0					1.298e+08	5819000	4.095e+09		1.439e+10			2.050e+10	7.945e+10			4.221e+09	2.534e+10		7.078e+08	4.170e+08					2.230e+09	1.281e+10	1.587e+09	4693000
2024	2017	3.403e+10								2.839e+09			19033000	2.389e+09	8.668e+09									3.142e+08		6.919e+09		1.855e+10			6.654e+09	8.038e+10			1.043e+10	3.146e+10		7.182e+08	1.767e+09					3.178e+09	1.437e+10	4.998e+08	9390000
2024	2018	4.804e+10								1.572e+10			1.266e+09	5.415e+09	1.747e+10											2.875e+09		2.226e+10			4.937e+09	1.180e+11			1.831e+10	6.937e+09	10120000	9.018e+08	1.767e+10					3.362e+09	1.520e+10	2.063e+09
2024	2019	3.390e+10								1.197e+10			4.660e+09	7.194e+09	2.699e+10											1.602e+09		2.678e+10	11488000		7.154e+09	1.208e+11						9.473e+08	4.026e+10					6.150e+09	1.781e+10	4.343e+09
2025	2010	5.563e+08		0					0	0			1.102e+08	2.093e+08	71080100	0	0		0					0	0	6674398.2	0	2.964e+08	0		0	1.250e+09				0	0	0	25479444					0	3.293e+08	1.812e+08	0	0	0
2025	2011	3.802e+08		0						0			1.579e+08	2.418e+08	86956296				0					0	0	8157538.8		3.740e+08	0		0	1.249e+09				0	0	0	25479444					0	4.856e+08	90631064	0	0	0
2025	2012	3.916e+08	0	0	0	0	0	0	0	0	0	0	2.412e+08	3.548e+08	73015961	0	0	0	0	0	0	0	0	0	0	11077381	0	4.094e+08	0	0	0	1.481e+09	0	0	0	0	0	0	25479444	0	0	0	0	0	5.102e+08	91553704	0	0	0
2025	2013	4.603e+08	0	0	0	0	0	0	0	0	0	0	3.736e+08	4.796e+08	89714220	0	0	0	0	0	0	0	0	0	0	9929356	0	3.611e+08	0	0	0	1.774e+09	0	0	0	0	0	0	15272017	0	0	0	0	0	4.899e+08	75397105	0	0	0
2025	2014	5.163e+08	0	0	0	0	0	0	0	0	0	0	5.087e+08	6.445e+08	1.136e+08	0	0	0	0	0	0	0	0	0	0	12399150	0	3.443e+08	0	0	0	2.140e+09	0	0	0	5000000	0	0	8385350.5	0	0	0	0	0	5.255e+08	27043580	0	0	0
2025	2015	8.164e+08	0	0	0	0	0	0	0	0	0	0	6.553e+08	6.942e+08	42711087	0	0	0	0	0	0	0	0	0	0	68840235	0	3.201e+08	0	0	6106346	2.604e+09	0	0	0	5000000	0	0	0	0	0	0	0	0	4.348e+08	68073878	0	0	0
2025	2017	9.356e+08											1.064e+09	1.233e+09	39220300											11071931		3.281e+08			9824576.9	3.622e+09				2822952.9									4.918e+08	80846265
2025	2019	9.392e+08											1.517e+09	1.531e+09	70514817											12242710		4.966e+08			9486480.5	4.781e+09													5.955e+08	9190399.2
2026	2010	2.225e+08		0					0	0			18229930	97004711	21270023	0	0		0					0	0	14633516	0	1.613e+08	0		87083.33	5.350e+08				0	0	0	24097352					0	1.666e+08	5647584.6	0	0	0
2026	2011	2.042e+08		0					0	926470.6			30866338	1.069e+08	21240467	0	0		0					0	0	10915119	0	1.868e+08	0		18800	5.618e+08				0	0	0	25903058					0	1.716e+08	11516787	0	0	0
2026	2012	1.919e+08	0	0	0	0	0	0	0	42690000	0	0	35266214	1.247e+08	23401251	0	0	0	0	0	0	0	0	0	0	9987406.4	0	2.072e+08	0	0	66227	6.352e+08	0	0	0	0	0	0	27325589	0	0	0	0	0	1.740e+08	13855985	0	0	0
2026	2013	70474676	0	0	0	0	0	0	0	0	0	0	29123662	1.658e+08	73103785	0	0	0	0	0	0	0	0	0	0	16569553	0	2.696e+08	0	0	127713.61	6.248e+08	0	0	0	0	0	0	25947561	0	0	0	0	0	2.124e+08	62644695	0	0	0
2026	2014	2.091e+08	0	0	0	0	0	0	0	128865	0	0	53705363	2.247e+08	90241284	0	0	0	0	0	0	0	0	0	0	24467956	0	2.851e+08	0	0	4.277e+08	1.315e+09	0	0	0	10000000	0	0	17954028	0	0	0	0	0	2.114e+08	3.041e+08	0	0	0
2026	2015	6.110e+08	0	0	0	0	0	0	0	0	0	0	44488080	2.437e+08	38884692	0	0	0	0	0	0	0	0	0	0	14211966	0	3.259e+08	0	0	30035995	1.308e+09	0	0	0	10000000	0	0	20069958	0	0	0	0	0	4.295e+08	1.206e+08	0	0	0
2026	2016	4.921e+08		0						0			67590494	3.658e+08	29412121				0							19752700		4.198e+08	0		2.344e+08	1.629e+09				10000000		0	22554248					0	6.729e+08	33504059		134166.22
2026	2017	6.414e+08											67943134	4.278e+08	44296106											12636962		5.110e+08			1.072e+08	1.812e+09				10000000			24052618						6.874e+08	20120214		14254.47
2026	2019	5.313e+08											79112413	4.463e+08	29926991											18304145		5.011e+08			4.007e+08	2.007e+09							33552063					42372739	6.207e+08	9774010.2
2027	2010	2.943e+08		0					0	9804460			12245876	1.475e+08	11168253	0	0		0					0	0	19426256	0	1.892e+08	0		98085	6.837e+08				0	0	0	29712880					211280.1	2.103e+08	88795804	0	0	0
2027	2011	1.893e+08		0					0	13881031			17838278	1.271e+08	17444011	0	0		0					0	0	12712417	0	1.575e+08	0		0	5.358e+08				0	0	0	35341081					3827631.9	2.241e+08	74919338	0	0	0
2027	2012	1.746e+08	0	0	0	0	0	0	0	7496977.3	0	0	6165581.1	1.402e+08	40388034	0	0	0	0	0	0	0	0	0	0	15906780	0	1.013e+08	0	0	0	4.862e+08	0	0	0	0	0	0	12287880	0	0	0	0	3442953.7	2.099e+08	1.447e+08	0	0	0
2027	2013	1.500e+08	0	0	0	0	0	0	0	8141438.5	0	0	2565356.1	20461899	3688272.1	0	0	0	0	0	0	0	0	0	0	32656090	0	19683544	0	0	7054841.9	2.442e+08	0	0	0	0	0	0	14486688	0	0	0	0	1.245e+08	44232038	1.897e+08	0	0	0
2027	2014	57777701	0	0	0	0	0	0	0	13323723	0	0	1220150.9	30558927	7197518	0	0	0	0	0	0	0	0	0	0	7416200.2	0	10767807	0	0	1008022.8	1.293e+08	0	0	0	14486688	0	0	0	0	0	0	0	2.094e+08	93650400	86217591	0	0	0
2027	2015	3.176e+09	0	0	0	0	0	0	0	0	0	0	17106201	2.182e+09	6.043e+08	0	0	0	0	0	0	0	0	2.034e+08	0	4.947e+09	0	0	0	0	4562.23	1.113e+10	0	0	0	4.507e+08	0	0	49342592	0	0	0	0	0	3.007e+08	0	9335382.2	0	0
2027	2016	4.445e+09		0									82514277	2.162e+09	7.097e+08				0					3.022e+08		1.072e+08					2.063e+09	9.872e+09				1.296e+09									2.663e+08		2860421.8
2027	2017	3.930e+09											1.097e+08	2.980e+09	7.268e+08									3.908e+08		69526939		6997845.3			2.950e+09	1.116e+10				2.069e+09			7.337e+08						3.512e+08		6851326.8
2027	2019	3.861e+09								2.342e+09				4.170e+09	8.671e+08											60278220		4190856.9			65685753	1.151e+10							1.117e+09						1.581e+09	6870330.1
2028	2011	1.146e+09		0					0	0			56841508	7.228e+08	35660144	0	0		0					0	0	86022803	0	6.313e+08	3.141e+08		0	2.993e+09				1.200e+08	0	0	52891179					0	3.961e+08	2617869.6	0	0	0
2028	2012	1.103e+09	0	0	0	0	0	0	0	0	0	0	1.000e+08	1.121e+09	17837334	0	0	0	0	0	0	0	0	0	0	91990731	0	7.243e+08	3.550e+08	0	0	3.513e+09	0	0	0	1.045e+08	0	0	50412591	0	0	0	0	0	3.930e+08	12491639	0	0	0
2028	2013	1.043e+09	0	0	0	0	0	0	0	92331483	0	0	1.535e+08	1.467e+09	54104621	0	0	0	0	0	0	0	0	0	0	1.220e+08	0	6.548e+08	4.200e+08	0	0	4.007e+09	0	0	0	1.141e+08	0	0	52822728	0	0	0	0	0	4.328e+08	1.099e+08	0	0	0
2028	2014	6.775e+08	0	0	0	0	0	0	0	1.055e+08	0	0	1.859e+08	1.887e+09	21211667	0	0	0	0	0	0	0	0	0	0	1.280e+08	0	7.304e+08	6.700e+08	0	26206273	4.432e+09	0	0	0	15700000	0	0	40362232	0	0	0	0	0	5.905e+08	30704678	0	0	0
2028	2015	1.149e+09	0	0	0	0	0	0	0	1.396e+08	0	0	2.334e+08	1.917e+09	31608951	0	0	0	0	0	0	0	0	0	0	1.234e+08	0	9.172e+08	6.960e+08	0	20974938	5.228e+09	0	0	0	13200000	0	0	3050059.9	0	0	0	0	0	6.066e+08	6860777.6	0	0	0
2028	2016	1.433e+09		0						308700			2.254e+08	2.295e+09	46678438				0							1.357e+08		8.261e+08	5.000e+08		27609265	5.490e+09				13200000			36221784						5.559e+08	11818238
2028	2017	1.448e+09											2.610e+08	2.310e+09	64757135											1.311e+08		8.001e+08	5.100e+08		2.088e+08	5.734e+09				93200000			31370449					7165474.4	5.406e+08	1046721.4
2028	2018	1.298e+09											3.203e+08	2.619e+09	90855909											1.515e+08		1.061e+09	30000000		31099907	5.601e+09				1.070e+09			9790871					6435105.8	5.275e+08	7986270.1
2028	2019	1.669e+09								2.837e+08			5.373e+08	2.514e+09	1.174e+08											1.300e+08		1.542e+09			39014664	6.831e+09							3939423.7					2411080	5.132e+08	20004075
2029	2010	1.440e+08		0					0	0			1.500e+08	3.177e+08	3.531e+08	0	0		0					0	0	13708929	0	3.953e+08	1575587.8		0	1.375e+09				0	3.629e+08	0	0					4.680e+08	90863480	12715914	0	0	0
2029	2011	2.758e+08		0					0	0			1.452e+08	3.428e+08	5.434e+08	0	0		0					781998.44	0	13447151	0	6.425e+08	1.066e+08		91317652	2.162e+09				0	0	0	1713562.6					5.387e+08	2.350e+08	21497469	0	0	0
2029	2012	2.229e+09	0	0	0	0	0	0	0	0	0	0	3.648e+08	6.122e+08	1.898e+08	0	0	0	0	0	0	0	0	0	0	34926643	0	5.656e+08	5629323.6	0	30739558	4.032e+09	0	0	0	0	0	0	3071678.8	0	0	0	0	8.474e+08	2.965e+08	14780313	0	0	0
2029	2013	2.515e+09	0	0	0	0	0	0	0	0	0	0	2.794e+08	4.407e+08	49417411	0	0	0	0	0	0	0	0	0	0	57466280	0	6.573e+08	1.188e+09	0	93880213	5.281e+09	0	0	0	0	0	0	1691329.9	0	0	0	0	8.436e+08	3.246e+08	34127139	0	0	0
2029	2014	2.114e+09	0	0	0	0	0	0	0	0	0	0	1.655e+08	2.947e+08	49169427	0	0	0	0	0	0	0	0	0	0	1.016e+08	0	7.427e+08	28792177	0	1.728e+09	5.224e+09	0	0	0	52719648	0	0	2500353.6	0	0	0	0	8.545e+08	4.051e+08	35738146	0	0	0
2029	2015	2.169e+09	0	0	0	0	0	0	0	0	0	0	1.003e+08	2.601e+08	34633411	0	0	0	0	0	0	0	0	0	0	89454540	0	8.431e+08	85141886	0	1.918e+09	5.499e+09	0	0	0	61475000	0	0	2.294e+08	0	0	0	0	7.544e+08	4.706e+08	0	0	0	0
2029	2016	1.853e+09		0									1.212e+08	1.718e+08	46743619				0							1.187e+08		8.994e+08	10474875		2.358e+09	5.579e+09				5.359e+08			3.009e+08					7.393e+08	4.100e+08
2029	2017	1.379e+09											1.711e+08	2.891e+08	83143920											17382582		8.618e+08	36471781		3.065e+09	5.903e+09				4.550e+08			4.431e+08					7.204e+08	3.621e+08
2029	2018	1.422e+09											1.040e+08	4.185e+08	54320415									0	0	37205239		9.649e+08			2.825e+09	5.826e+09				4.504e+08			5.798e+08					6.921e+08	3.185e+08
2029	2019	1.068e+09								2.302e+09			44331032	4.122e+08	44050664									0	0	21750533		1.032e+09	2.080e+08		1.120e+08	5.244e+09							5.389e+08					6.205e+08	3.232e+08	4518644
2029	2020	1.301e+09								1.524e+09			24636425	3.855e+08	42386127											14905275		1.008e+09			1.840e+08	4.484e+09							5.285e+08					5.574e+08	3.235e+08
2030	2010	86738251		0					0	0			567000	1.721e+08	43793394	0	0		0					27862	0	24908137	0	50406422	0		0	3.786e+08				0	0	0	38850510					0	1.395e+08	20771627	0	0	0
2030	2011	73066031		0					0	0			157511.13	2.205e+08	29410966	0	0		0					0	0	27796867	0	66580095	0		0	4.175e+08				0	0	0	70416996					2721129.6	1.643e+08	8637984.9	0	0	0
2030	2012	67886648	0	0	0	0	0	0	0	0	0	0	420815	2.809e+08	26740211	0	0	0	0	0	0	0	0	0	0	29267512	0	76417912	0	0	3758125.6	4.854e+08	0	0	0	0	0	0	1.111e+08	0	0	0	0	2607102.6	1.650e+08	22983894	0	0	0
2030	2013	1.083e+08	0	0	0	0	0	0	0	0	0	0	351856	4.257e+08	51558440	0	0	0	0	0	0	0	0	0	0	38540642	0	99205376	0	0	5572369.9	7.292e+08	0	0	0	0	0	0	81686076	0	0	0	0	2580529.7	1.747e+08	33719248	0	0	0
2030	2014	1.692e+08	0	0	0	0	0	0	0	0	0	0	1177060	5.507e+08	79573132	0	0	0	0	0	0	0	0	0	0	99098932	0	1.420e+08	0	0	2020898.1	1.044e+09	0	0	0	1.133e+08	0	0	33484263	0	0	0	0	20727784	2.226e+08	3495002.1	0	0	0
2030	2015	1.165e+09	0	0	0	0	0	0	0	0	0	0	786610	6.980e+08	1.174e+08	0	0	0	0	0	0	0	0	65753.42	0	95004334	0	1.555e+08	0	0	55639664	2.287e+09	0	0	0	1.750e+08	0	6724091.9	58334399	0	0	0	0	19799422	3.049e+08	871557.41	0	0	0
2030	2016	1.455e+09		0					0	0	0		984680	8.374e+08	90833383	0	0		0					1145555.6	0	82565078	0	2.178e+08	14084527		3.628e+08	3.063e+09			1003668	2.510e+08	0	7821707.6	1.185e+08					18860021	3.236e+08	97582560	0	0	0
2030	2018	3.858e+08											22979958	6.877e+08	32235450									576333.33	0	34700360		1.613e+08	52299545		7.375e+08	2.115e+09			37692503	2.658e+08		9159549.8	6.072e+08					25165243	3.135e+08	922898.32
2030	2019	2.271e+08		0					0	40240000	0		3441405.9	7.109e+08	27219920	0	0		0					0	0	34459820	0	1.850e+08	1.217e+08		4.015e+08	1.752e+09			1.875e+08	0	0	19644775	5.576e+08					27094907	2.799e+08	5577599			0
2030	2020	8.704e+08								8.880e+08			10491067	1.495e+09	1.437e+08											38610848		3.157e+08	2.279e+08		3.371e+08	4.327e+09			18984251			54486429	6.764e+08					25783143	3.645e+08	45137692
2031	2010	2.826e+08		0					0	0			57280600	1.451e+08	1.201e+08	0	0		0					0	0	3133244.9	0	1.238e+08	0		0	7.320e+08				0	0	0	0					12598844	7.151e+08	68889642	0	0	0
2031	2011	7.379e+08		0					0	0			55175308	2.003e+08	62772528	0	0		0					0	0	2793277.9	0	2.127e+08	0		9050781.2	1.281e+09				0	0	31050914	107732.47					12216732	8.808e+08	11533700	0	0	0
2031	2012	7.606e+08	0	0	0	0	0	0	0	0	0	0	1.227e+08	3.397e+08	38641292	0	0	0	0	0	0	0	0	0	0	4805763.6	0	2.647e+08	0	0	3880617.6	1.535e+09	0	0	0	0	0	24988067	12336471	0	0	0	0	46549297	8.447e+08	52556272	0	0	0
2031	2013	6.795e+08	0	0	0	0	0	0	0	0	0	0	30776400	3.724e+08	44663958	0	0	0	0	0	0	0	0	0	0	3084108.9	0	4.374e+08	0	0	1564518.9	1.569e+09	0	0	0	0	0	25292396	14645390	0	0	0	0	46334140	9.498e+08	35883484	0	0	0
2031	2014	1.183e+09	0	0	0	0	0	0	0	0	0	0	59749950	4.946e+08	30991364	0	0	0	0	0	0	0	0	0	0	3561731.5	0	5.905e+08	0	0	3.506e+08	2.713e+09	0	0	0	0	0	22398412	17353010	0	0	0	0	43824921	9.829e+08	11193325	0	0	0
2031	2015	1.267e+09	0	0	0	0	0	0	0	0	0	0	92956356	5.680e+08	70216342	0	0	0	0	0	0	0	0	0	0	6117712.3	0	5.190e+08	32404863	0	4.119e+08	2.967e+09	0	0	0	0	0	57748071	88722087	0	0	0	0	42264670	1.005e+09	6553968.2	0	0	0
2031	2016	5.675e+08		0									78751692	5.720e+08	1.099e+08				0							7282717.6		5.319e+08	1.406e+08		9.094e+08	2.917e+09						3.638e+08	92151972					10606216	9.794e+08	1.345e+08
2031	2017	9.317e+08											1.019e+08	4.656e+08	75850406											6451678.6		5.583e+08	1.398e+08		1.777e+09	4.056e+09						5.761e+08	1.132e+08					11052038	1.282e+09	1.280e+08
2031	2019	2.716e+08								16960000			23939483	2.644e+08	45979878									237500		8121714.3		6.900e+08	2.148e+08		1.486e+09	3.026e+09						1.915e+08	1.128e+08					11654002	1.208e+09	1.487e+08
2032	2010	7.420e+08		0					0	8520150			4.110e+08	4.601e+08	1.002e+08	0	0		0					989655.67	0	36246885	0	1.066e+09	0		0	2.825e+09				0	0	0	400000					0	7.023e+08	1.351e+08	0	0	0
2032	2011	5.753e+08		0					0	0			7.893e+08	6.443e+08	87363593	0	0		0					1176060.9	0	43656908	0	1.030e+09	0		0	3.171e+09				0	0	0	0					0	8.689e+08	82267363	0	0	0
2032	2012	1.115e+09	0	0	0	0	0	0	0	0	0	0	6.484e+08	6.674e+08	1.297e+08	0	0	0	0	0	0	0	0	3752909.7	0	37261813	0	1.073e+09	0	0	12522640	3.687e+09	0	0	0	0	0	0	41365519	0	0	0	0	0	8.833e+08	70351647	0	0	0
2032	2013	1.405e+09	0	0	0	0	0	0	0	0	0	0	7.384e+08	6.556e+08	1.944e+08	0	0	0	0	0	0	0	0	5684198.5	0	49842804	0	1.325e+09	0	0	60556881	4.435e+09	0	0	0	0	0	0	44495225	0	0	0	0	0	8.938e+08	61803488	0	0	0
2032	2014	6.207e+08	0	0	0	0	0	0	0	9.137e+08	0	0	4.863e+08	1.004e+09	1.713e+08	0	0	0	0	0	0	0	0	1333136.3	0	48727819	0	1.568e+09	0	0	4.487e+08	5.264e+09	0	0	0	0	0	0	48480778	0	0	0	0	0	9.562e+08	24928527	0	0	0
2032	2015	1.041e+09	0	0	0	0	0	0	0	4.022e+08	0	0	6.048e+08	1.057e+09	1.088e+08	0	0	0	0	0	0	0	0	1211839.1	0	34924752	0	1.427e+09	0	0	1.375e+09	6.052e+09	0	0	0	0	0	0	51328807	0	0	0	0	0	9.203e+08	22568332	0	0	0
2032	2016	7.506e+08		0						8.570e+08			8.435e+08	1.160e+09	1.573e+08				0					285680.93		55657952		1.697e+09			9.817e+08	6.503e+09							53877931						8.851e+08	5986693.9
2032	2017	7.796e+08								1.306e+09			6.787e+08	1.395e+09	3.266e+08									1983860.1		18690042		2.186e+09			1.026e+09	7.717e+09							57828126						8.292e+08	23464234
2032	2018	1.417e+09								4.352e+08			7.012e+08	1.728e+09	2.166e+08									600649.75		1.434e+08		2.362e+09			1.991e+09	8.993e+09							60646438						8.683e+08	40562137
2032	2019	1.308e+09								1.265e+09				1.797e+09	2.785e+08											14230737		2.248e+09			1.733e+09	9.830e+09							61917731						9.090e+08	2.152e+08
2032	2020	1.720e+09								1.160e+08			2.451e+08	2.228e+09	1.795e+08											40164877		2.409e+09			2.858e+09	1.012e+10							64448318						1.229e+09	47175325
2033	2011	3.259e+08		0					0	0			0	4022767.5	18296452	0	0		0					0	2687883.6	1072890.9	0	5488261.4	0		0	3.575e+08				0	0	0	15660221					0	6.945e+08	1.000e+08	0	0	157116.05
2033	2012	5.966e+08	0	0	0	0	0	0	0	0	0	0	0	4599416.8	22391169	0	0	0	0	0	0	0	0	0	1835142.9	1721979.1	0	9783002.9	0	0	40000	6.369e+08	0	0	0	0	0	0	37949527	0	0	0	0	0	6.655e+08	2.256e+08	0	0	106664.68
2033	2013	5.012e+08	0	0	0	0	0	0	0	0	0	0	0	9942303.9	32506644	0	0	0	0	0	0	0	0	1597019.2	0	3591661	0	17875267	0	0	0	5.667e+08	0	0	0	0	0	0	38994566	0	0	0	0	1.373e+08	8.427e+08	57274357	0	0	136980.56
2033	2014	1.252e+09	0	0	0	0	0	0	0	0	0	0	0	20390590	10877121	0	0	0	0	0	0	0	0	22437971	1648052.7	3471422.3	0	13808744	0	0	0	1.325e+09	0	0	0	0	0	0	39761099	0	0	0	0	1.538e+08	9.000e+08	58703874	0	0	167189.86
2033	2015	1.371e+09	0	0	0	0	0	0	0	0	0	0	0	11759609	8649869.8	0	0	0	0	0	0	0	0	17008222	0	4127023.3	0	14467420	0	0	0	1.427e+09	0	0	0	0	0	0	39530649	0	0	0	0	1.543e+08	8.941e+08	67993648	0	0	159638.89
2033	2016	1.460e+09	0	0	0	0	0	0	0	0	0	0	0	8318346	7711328.9	0	0	0	0	0	0	0	0	12429910	0	3337334.6	0	16279319	0	0	2543277.3	1.510e+09	0	0	0	0	0	0	38460875	0	0	0	0	1.502e+08	8.406e+08	97124151	0	0	155030.22
2033	2017	1.292e+09												11380384	5440768.8									8858167.6		5241307		16496826			5090098.5	1.344e+09							43735189					1.463e+08	8.185e+08	2.017e+08			99526.84
2033	2018	1.124e+09												7043003.8	5015356.5									9206734.7		12986903		16728032			12051122	1.178e+09							54326318					1.422e+08	7.661e+08	4.390e+08			115340.7
2033	2019	9.091e+08												7426174	4729105.5									2635217.3		10701415		13049188			2.335e+08	1.179e+09							56377734					1.381e+08	8.406e+08	5.004e+08			129788.99
2033	2020	9.269e+08												3830540.3	7842929.1											2120056.7		13397523			1.103e+08	1.064e+09							49004675					1.339e+08	8.639e+08	3.881e+08			125273.4
2034	2011	2.118e+08		0					0	0			18590171	96924889	13045288	0	0		0					0	0	2.320e+08	0	2.660e+08	0		0	8.384e+08				0	0	0	3000000					73567451	3.307e+08	1.055e+08	0	0	0
2034	2012	3.168e+08	0	0	0	0	0	0	0	0	0	0	15521747	1.524e+08	10799154	0	0	0	0	0	0	0	0	137500	0	74775304	0	2.420e+08	0	0	32188928	8.446e+08	0	0	0	0	0	0	3000000	0	0	0	0	76038356	3.021e+08	2.290e+08	0	0	0
2034	2013	2.533e+08	0	0	0	0	0	0	0	113080	0	0	23099419	1.067e+08	4633642.4	0	0	0	0	0	0	0	0	0	0	53227484	0	1.972e+08	0	0	11680293	6.500e+08	0	0	0	0	0	0	10195917	0	0	0	0	76065212	6.130e+08	31563108	0	0	0
2034	2014	1.837e+08	0	0	0	0	0	0	0	0	0	0	4017229.8	99355398	4430780.9	0	0	0	0	0	0	0	0	0	0	48050600	0	1.296e+08	0	0	823491.42	4.699e+08	0	0	0	3000000	0	0	9129317.2	0	0	0	0	74757679	6.111e+08	13793061	0	0	0
2034	2015	1.619e+08	0	0	0	0	0	0	0	0	0	0	1969155.7	1.249e+08	1867781.9	0	0	0	0	0	0	0	0	0	31009437	10240036	0	67776656	0	0	245928.54	3.999e+08	0	0	0	0	0	0	43464528	0	0	0	0	72317383	2.202e+08	7940264.3	0	0	0
2034	2017	1.157e+09											2863476.6	1.614e+08	3638891.9											1.279e+08		4259350.6			8959323.2	1.466e+09												37122160	1.263e+09	5.067e+08
2034	2019	8.398e+08												4.043e+08	7143652.6											80843287		57216945			43740936	1.434e+09												43437273	2.598e+09	1.709e+09
2035	2010	3.950e+08		0						0			39020110	52947304	55347313				0					0	0	23484828		73505195	0		7580224.4	6.468e+08				0	0	0	820916.38					0	3.326e+08	3452691.9	0	0
2035	2011	3.201e+08		0						3991520			1.125e+08	77579807	48547512				0					0	0	20239660		1.127e+08	0		1775307.8	6.975e+08				0	0	0	27853025					0	4.051e+08	3951565.7	0	0
2035	2012	4.444e+08	0	0	0	0	0	0	0	0	0	0	1.628e+08	1.375e+08	35229208	0	0	0	0	0	0	0	0	0	0	25409487	0	2.063e+08	0	0	3120402.7	1.015e+09	0	0	0	0	0	0	28115923	0	0	0	0	0	6.154e+08	611512.83	0	0	0
2035	2013	4.005e+08	0	0	0	0	0	0	0	0	0	0	2.908e+08	1.530e+08	35972043	0	0	0	0	0	0	0	0	0	0	36918721	0	3.411e+08	0	0	1.204e+08	1.379e+09	0	0	0	0	0	0	48167443	0	0	0	0	0	6.245e+08	5874200.9	0	0	0
2035	2014	4.286e+08	0	0	0	0	0	0	0	0	0	0	2.267e+08	3.036e+08	57470152	0	0	0	0	0	0	0	0	0	0	26001873	0	2.719e+08	0	0	3.019e+08	1.616e+09	0	0	0	26536057	0	0	23310404	0	0	0	0	0	6.153e+08	1799790.6	0	0	0
2035	2015	3.791e+08	0	0	0	0	0	0	0	0	0	0	2.329e+08	3.581e+08	44276622	0	0	0	0	0	0	0	0	0	0	19678381	0	2.763e+08	0	0	4.019e+08	1.712e+09	0	0	0	82536057	0	0	22216096	0	0	0	0	0	5.913e+08	477808.2	0	0	0
2035	2016	1.110e+09		0									3.767e+08	2.643e+08	33979041				0							22705838		3.698e+08			3.688e+08	2.546e+09				1.003e+08			7631052						5.679e+08	10223378
2035	2017	6.527e+08											5.665e+08	3.937e+08	17499998									2258938.4		19959016		4.601e+08			1.004e+09	3.117e+09				1.324e+08			11719045						5.537e+08	10946394
2035	2019	1.032e+09								1.233e+09			8.262e+08	8.056e+08	33244286									2750416.6		34403064		5.637e+08			1933840	4.530e+09							10733168						5.640e+08	2.099e+08
2036	2010	45978186		0					0	0			14401368	75170098	35710836	0	0		0					0	0	1779852.2	0	1.084e+08	0		0	2.815e+08				0	0	0	27717605					0	2.928e+08	14278647	0	0	0
2036	2011	80763285		0					0	0			12596851	75745700	47251600	0	0		0					0	0	2531628.4	0	1.345e+08	0		0	3.534e+08				0	0	0	28156374					0	3.044e+08	769849.97	0	0	0
2036	2012	79721242	0	0	0	0	0	0	0	0	0	0	4924266	71355629	36214655	0	0	0	0	0	0	0	0	0	0	2850414.2	0	1.567e+08	0	0	0	3.517e+08	0	0	0	0	0	0	28334536	0	0	0	0	0	2.811e+08	2436368	0	0	0
2036	2013	87066485	0	0	0	0	0	0	0	0	0	0	6143722.3	86661662	52037955	0	0	0	0	0	0	0	0	0	0	1947550	0	1.631e+08	0	0	0	3.970e+08	0	0	0	0	0	0	28041098	0	0	0	0	0	2.533e+08	2539736.9	0	0	0
2036	2014	76803195	0	0	0	0	0	0	0	0	0	0	8093841.4	1.033e+08	32635003	0	0	0	0	0	0	0	0	0	0	2294703.9	0	1.562e+08	0	0	89509462	4.688e+08	0	0	0	2000000	0	0	26869111	0	0	0	0	0	2.402e+08	21956331	0	0	0
2036	2015	6.219e+08	0	0	0	0	0	0	0	0	0	0	37539153	4.816e+08	25194749	0	0	0	0	0	0	0	0	0	0	11939026	0	4.838e+08	0	0	60259192	1.722e+09	0	0	0	0	0	0	32745486	0	0	0	0	0	7.398e+08	2.447e+08	0	0	0
2036	2016	4.382e+08		0									84088701	7.941e+08	52008347				0							6816194.1		6.488e+08			79153372	2.103e+09				6000000			38489625						1.041e+09	4.215e+08
2036	2017	3.222e+08											2.382e+08	1.063e+09	48459046											16498164		7.420e+08			1.540e+08	2.585e+09				21065135			75749756						1.418e+09	4.567e+08
2036	2019	1.143e+09											93349821	1.906e+09	2.511e+08											37095479		1.772e+09			1.538e+08	5.356e+09							1.055e+08						2.347e+09	6.053e+08
2037	2010	3.677e+08		0					0	0			10491273	2.666e+08	23292569	0	0		0					0	3273104.3	2.832e+08	0	1.202e+08	0		0	1.075e+09				0	0	70512875	8039702.3					0	4.838e+08	48119635	0	0	0
2037	2011	4.414e+08		0					0	0			31209681	6.862e+08	85487474	0	0		0					0	3463500.9	1.521e+08	0	1.151e+08			0	1.515e+09				0	0	5.236e+08	6845192.2					0	5.471e+08	50868588	0	0	0
2037	2012	5.642e+08	0	0	0	0	0	0	0	0	0	0	38932336	1.247e+09	55510508	0	0	0	0	0	0	0	0	0	3549564.6	3.981e+08	0	1.551e+08	0	0	0	2.462e+09	0	0	0	0	0	1.007e+09	1.105e+08	0	0	0	0	0	6.929e+08	90525327	0	3229252.4	0
2037	2013	6.709e+08	0	0	0	0	0	0	0	0	0	0	91505871	1.604e+09	1.231e+08	0	0	0	0	0	0	0	0	0	2516189.9	7.897e+08	0	1.655e+08	0	0	0	3.447e+09	0	0	0	0	0	1.229e+09	1.488e+08	0	0	0	0	0	7.319e+08	2.423e+08	3297690.2	0	0
2037	2014	7.187e+08	0	0	0	0	0	0	0	0	0	0	37081143	2.087e+09	98484175	0	0	0	0	0	0	0	0	0	2773728.9	8.011e+08	0	2.102e+08	0	0	0	3.956e+09	0	0	0	1.112e+08	0	2.121e+09	43046324	0	0	0	0	0	1.129e+09	74249739	0	0	0
2037	2015	1.009e+09	0	0	0	0	0	0	0	0	0	0	58090565	2.133e+09	70971702	0	0	0	0	0	0	0	0	0	2806786	7.451e+08	0	2.543e+08	0	0	7758097.2	4.281e+09	0	0	0	1.106e+08	0	2.280e+09	39283470	0	0	0	0	0	1.176e+09	85262742	0	0	0
2037	2016	8.312e+08		0									49642645	2.202e+09	70682500				0						3415945.6	7.695e+08		2.597e+08			12377114	4.199e+09				1.069e+08		1.403e+09	39275520						1.159e+09	54423411
2037	2018	8.885e+08											1.473e+08	5.100e+09	1.508e+08										2663087.3	1.448e+09		4.153e+08			26509916	8.177e+09				1.074e+08			71443312						1.848e+09	54816949
2037	2019	1.724e+09											1.557e+08	5.593e+09	1.677e+08									0	1841627.6	1.584e+09		3.852e+08			91505696	9.701e+09							74096208						1.879e+09	2.388e+08
2038	2010	4.459e+08		0					0	11565600			1115743.4	1.388e+08	58674908	0	0		0					3055507.9	0	1090182.3	0	29522920	25547000		50000000	7.653e+08				92943000	0	0	1.337e+08					0	1.808e+08	1443232.5	0	0	0
2038	2011	5.728e+08		0					0	8784162			3550951.9	2.100e+08	1.059e+08	0	0		0					3731300.1	58472564	1401283.3	0	64556991	0		1.600e+08	1.189e+09				58926000	0	0	1.614e+08					0	1.796e+08	18240970	18231.88	0	0
2038	2012	6.609e+08	0	0	0	0	0	0	0	8910166	0	0	60747203	2.748e+08	1.689e+08	0	0	0	0	0	0	0	0	2504086.9	66780013	14114003	0	57049808	0	0	1.811e+08	1.496e+09	0	0	0	72381000	0	0	1.840e+08	0	0	0	0	17400595	2.158e+08	1.161e+08	0	0	0
2038	2013	7.630e+08	0	0	0	0	0	0	0	6352540	0	0	25324296	4.476e+08	82834873	0	0	0	0	0	0	0	0	3281910.9	64670125	13829453	0	1.109e+08	0	0	2.081e+08	1.726e+09	0	0	0	1.175e+08	0	0	2.179e+08	0	0	0	0	23138521	3.052e+08	54124154	0	0	0
2038	2014	8.568e+08	0	0	0	0	0	0	0	9469240	0	0	32159806	6.077e+08	73497994	0	0	0	0	0	0	0	0	4594143.4	56362676	28438364	0	1.122e+08	0	0	5.018e+08	2.283e+09	0	0	0	1.334e+08	0	0	92088242	0	0	0	0	22233676	3.144e+08	99743441	0	0	0
2038	2015	1.470e+09	0	0	0	0	0	0	0	38730788	0	0	22789386	6.829e+08	51798120	0	0	0	0	0	0	0	0	6644988.3	30690100	420640.81	0	1.297e+08	0	0	1.509e+08	2.584e+09	0	0	0	1.147e+08	0	0	1.428e+08	0	0	0	0	21327949	3.095e+08	1.502e+08	0	0	0
2038	2016	1.172e+09		0						36482192			18243829	6.437e+08	68469876				0					7951841.3	30690100	25949043		1.982e+08			5.362e+08	2.738e+09				1.237e+08			1.686e+08					20422222	2.877e+08	1.934e+08
2038	2017	1.439e+09								70306659			20082877	5.915e+08	65255762									6015466.3	30690100	98673194		2.757e+08			4.560e+08	3.053e+09				74076197			1.350e+08					19516495	4.546e+08	1.017e+08
2038	2019	1.261e+09								1.405e+08				6.038e+08	1.968e+08											263454.87		1.083e+08			5.144e+08	2.865e+09							4.087e+08					17705041	4.788e+08	1.092e+08
2039	2010	1.070e+09		0					0	0			1.289e+08	81735066	0	0	0		0					0	0	2750342.1	0	3501.96	0		0	1.284e+09			0	0	0	0	9550000					93219941	1.393e+10	6.109e+08	727858.24	0	0
2039	2011	2.160e+08		0					0	0			14599970	38979214	0	0	0		0					0	0	3691975	0	3032382.8	0		0	2.763e+08				0	0	0	19750000					98491402	1.372e+10	1.373e+09	8057526.3	0	0
2039	2012	1.799e+08	0	0	0	0	0	0	0	0	0	0	65168141	20974483	0	0	0	0	0	0	0	0	0	0	0	4050117.7	0	595997.39	0	0	0	2.707e+08	0	0	0	0	0	0	19750000	0	0	0	0	94517892	1.335e+10	2.159e+09	29151902	0	0
2039	2013	2.474e+08	0	0	0	0	0	0	0	0	0	0	32121500	40685485	0	0	0	0	0	0	0	0	0	0	0	1644845.8	0	199327.05	0	0	0	3.220e+08	0	0	0	0	0	0	19750000	0	0	0	0	90775733	1.320e+10	3.455e+09	66004280	0	0
2039	2014	5.078e+08	0	0	0	0	0	0	0	0	0	0	6.076e+08	76369947	0	0	0	0	0	0	0	0	0	0	0	746617.79	0	12240.68	0	0	0	1.193e+09	0	0	0	19750000	0	0	0	0	0	0	0	87222295	1.285e+10	4.375e+09	68649049	0	0
2039	2015	2.377e+08	0	0	0	0	0	0	0	0	0	0	7.257e+08	1.451e+08	0	0	0	0	0	0	0	0	0	0	0	1440484	0	1281940	0	0	0	1.111e+09	0	0	0	19750000	0	0	0	0	0	0	0	83217442	1.694e+10	36963005	0	0	0
2039	2016	2.585e+08		0									3.804e+08	38723320					0							682818.79		1277250			23389356	7.029e+08				18750000								79212590	1.658e+10	64642347
2039	2017	1.360e+08											6.187e+08	1.105e+08												608548.15		903720			14959660	8.816e+08				18750000								75207738	1.606e+10	50032521
2039	2018	3.247e+08											6.854e+08	86192693												40203891		506982.5			1013212.2	1.138e+09				31685600								71202886	1.539e+10	44498091
2039	2019	1.629e+08											3.248e+08	52053424												1329560.3		121380.56			2247928.9	5.435e+08												67198033	1.478e+10	28119864
2039	2020	1.635e+08											1.052e+08	17623027	380171.37											6700164.8		81431.27			46048886	4.812e+08							28767501					63193181	1.405e+10	1.677e+09
2040	2010	27865865		0									2000000	15209561	89209				0							18009097		2966006				66139738							4.913e+08						3.027e+08	44885588
2040	2011	49666822		0									17900000	9318231	0				0							3844020		2551807				83280880							5.155e+08						3.514e+08	6190848
2040	2012	61719417	0	0	0	0	0	0	0	0	0	0	8950570	11002671	825830	0	0	0	0	0	0	0	0	0	0	4516498	0	2463120	0	0	0	89478106	0	0	0	0	0	0	5.678e+08	0	0	0	0	0	3.835e+08	5539986	0	0	0
2040	2013	50506188	0	0	0	0	0	0	0	0	0	0	11368063	14994270	644108	0	0	0	0	0	0	0	0	0	0	877019	0	2034198	0	0	1762202	82186048	0	0	0	0	0	0	5.826e+08	0	0	0	0	0	3.808e+08	1944609	0	0	0
2040	2014	42666567	0	0	0	0	0	0	0	0	0	0	18124258	10197856	394934	0	0	0	0	0	0	0	0	0	0	1232005	0	2099837	0	0	1420985	76136442	0	0	0	14546383	0	0	5.863e+08	0	0	0	0	0	3.652e+08	9045854	0	0	0
2040	2016	4.686e+08		0									12856594	86342612	1590837				0							15620258		4080344			20550309	6.096e+08							1.360e+08					1.820e+08	2.264e+09	21199560
2040	2017	2.286e+08											31793383	78853210	2051639									6959783		2102540		4740832			2.947e+08	6.498e+08							1.510e+08					2.679e+08	2.238e+09	32539027		142247
2040	2019	4.016e+08											44260015	88494917	1238139.1											10696424		6200795.3			53778523	6.063e+08							2.142e+08					2.368e+08	2.285e+09	32213117
2041	2010	1.209e+09		0						0			0	5499338.8	51518840				0					4746064.5	0	8767648.2		2.534e+08	0		0	1.533e+09				0	0	0	0					13449281	3.673e+08	13842973	0	0	0
2041	2011	1.215e+09		0						0			0	1.153e+08	80442708				0					6279505.8	0	10038048		3.947e+08	0		0	1.822e+09				0	0	0	0					13682747	3.794e+08	32945317	0	68694.51	0
2041	2012	1.557e+09	0	0	0	0	0	0	0	0	0	0	0	67562989	29548505	0	0	0	0	0	0	0	0	6555501.1	0	11854220	0	6.319e+08	0	0	0	2.305e+09	0	0	0	0	0	0	0	0	0	0	0	13240288	5.655e+08	12103163	0	0	0
2041	2013	1.492e+09	0	0	0	0	0	0	0	0	0	0	0	73698113	55777387	0	0	0	0	0	0	0	0	4249165.2	0	13077813	0	6.950e+08	0	0	5.323e+08	2.866e+09	0	0	0	0	0	0	0	0	0	0	0	12791465	5.508e+08	14398943	0	0	0
2041	2014	5.238e+08	0	0	0	0	0	0	0	0	0	0	0	62492964	35142246	0	0	0	0	0	0	0	0	585535.84	0	20459237	0	6.841e+08	0	0	1.971e+09	3.298e+09	0	0	0	5000000	0	0	0	0	0	0	0	12342641	5.632e+08	12513459	0	0	0
2041	2015	4.068e+08	0	0	0	0	0	0	0	0	0	0	0	85014408	23369329	0	0	0	0	0	0	0	0	352480.17	0	18150038	0	5.608e+08	0	0	2.438e+09	3.533e+09	0	0	0	11600000	0	0	0	0	0	0	0	11895224	5.595e+08	20788240	0	0	0
2041	2016	3.972e+08		0										52309058	52460099				0					187430.77		10296997		6.974e+08			2.493e+09	3.703e+09				11730000								11448887	5.438e+08	49006089
2041	2017	2.768e+08												31493432	31512293									286729.99		11750946		9.090e+08			2.323e+09	3.583e+09				11730000								11008068	6.229e+08	60085650
2041	2018	2.137e+08												24398468	22926811									56329.97		11244964		7.909e+08			1.836e+09	2.899e+09				11730000								10611290	6.492e+08	43265966
2041	2019	2.047e+08								2.004e+09				18979554	31652127											8961051.3		6.085e+08			678941.1	2.878e+09												10122988	6.113e+08	52301113
2042	2010	1.589e+09		0					0	0			26986714	3.393e+08	4.493e+08	0	0		0					0	0	1.046e+08	0	1.712e+09	0		0	4.220e+09				0	0	0	10541746					0	1.389e+09	1.337e+08	0	146653.7	0
2042	2011	1.137e+09		0						356241.85			2.442e+08	4.820e+08	7.233e+08				0					0	0	47265116		2.326e+09	0		7328319	4.967e+09				0	0	0	32801251					0	1.866e+09	3.863e+08	0	2521617	0
2042	2012	6.377e+08	0	0	0	0	0	0	0	5263237.5	0	0	3.115e+08	5.401e+08	8.465e+08	0	0	0	0	0	0	0	0	0	0	2.916e+08	0	2.129e+09	0	0	48547865	4.810e+09	0	0	0	0	0	0	32847753	0	0	0	0	0	2.700e+09	2.097e+08	0	11968.62	0
2042	2013	6.296e+08	0	0	0	0	0	0	0	2351914.1	0	0	2.838e+08	7.198e+08	3.244e+08	0	0	0	0	0	0	0	0	2094384.3	0	1.884e+08	0	2.135e+09	0	0	1.161e+08	4.402e+09	0	0	0	64505980	0	0	23765518	0	0	0	0	0	2.962e+09	56035960	0	0	0
2042	2014	1.118e+09	0	0	0	0	0	0	0	4387528	0	0	1.871e+08	6.716e+08	2.220e+08	0	0	0	0	0	0	0	0	5644447.2	0	2.552e+08	0	2.498e+09	0	0	80806872	5.043e+09	0	0	0	1.194e+08	0	0	0	0	0	0	0	0	3.128e+09	98150930	0	0	0
2042	2015	7.315e+08	0	0	0	0	0	0	0	0	0	0	1.507e+08	7.312e+08	4.187e+08	0	0	0	0	0	0	0	0	0	0	2.777e+08	0	2.583e+09	0	0	4.468e+08	5.340e+09	0	0	0	1.237e+08	0	0	100000	0	0	0	0	0	3.155e+09	2.732e+08	0	0	0
2042	2016	1.182e+09		0						24959090			1.843e+08	8.625e+08	6.185e+08				0							2.449e+08		2.634e+09			3.931e+08	6.145e+09				1.289e+08			100000						3.284e+09	6.566e+08
2042	2017	2.237e+09								18869080			2.861e+08	7.856e+08	4.786e+08									109850		3.642e+08		4.830e+09			8.168e+08	9.818e+09				1.299e+08			1443813.5						4.381e+09	8.491e+08
2042	2019	2.547e+09								5.978e+08			65485707	7.563e+08	8.545e+08									10000		5.463e+08		5.499e+09			4.925e+08	1.136e+10							1.764e+08						5.268e+09	3.410e+08
2043	2010	99804062		0					0	3287625			6638741.3	63930567	42365914	0	0		0					0	0	6278229	0	3.087e+08	0		0	5.310e+08			0	0	0	0	0					16308991	2.525e+08	2934103.2	0	0	0
2043	2012	1.749e+08	0	0	0	0	0	0	0	0	0	0	2672400	75444183	35940088	0	0	0	0	0	0	0	0	0	0	8262504	0	3.060e+08	0	0	2046164.1	6.053e+08	0	0	0	0	0	0	0	0	0	0	0	15404863	2.247e+08	5652059	0	0	0
2043	2013	1.881e+08	0	0	0	0	0	0	0	1733760	0	0	2147722	51820963	29233833	0	0	0	0	0	0	0	0	0	0	6367736.9	0	3.137e+08	0	0	62174006	6.553e+08	0	0	0	0	0	0	0	0	0	0	0	14327121	2.106e+08	13201407	0	0	0
2043	2014	1.973e+08	0	0	0	0	0	0	0	0	0	0	420944	54172540	28154935	0	0	0	0	0	0	0	0	0	0	6161898	0	3.115e+08	0	0	1.803e+08	7.780e+08	0	0	0	0	0	0	0	0	0	0	0	19492366	2.054e+08	7060170.7	0	0	0
2043	2015	1.945e+08	0	0	0	0	0	0	0	0	0	0	1106475	60530049	12729936	0	0	0	0	0	0	0	0	0	0	3952064.6	0	2.678e+08	0	0	2.956e+08	8.362e+08	0	0	0	0	0	0	0	0	0	0	0	27092936	1.959e+08	36570090	0	0	0
2043	2016	1.826e+08		0									2594946	62612808	21899414				0							5.216e+08		2.454e+08			1.739e+08	1.211e+09												29457827	1.775e+08	48490598
2043	2017	3.182e+08											4094333.5	71859282	24759163											9.191e+08		3.224e+08			1.766e+08	1.837e+09				500000			8450720.7					18758838	2.675e+08	20044409
2043	2018	3.907e+08											6601544.6	94425923	47335698											7.797e+08		3.119e+08			56376945	1.687e+09				3.265e+08			1.207e+08					18022053	2.658e+08	43954568
2043	2019	7.941e+08												1.142e+08	41983000											7.014e+08		3.512e+08			1.161e+08	2.128e+09							77890294					12410533	3.014e+08	87997246
2044	2010	1.903e+08		0					0	0			0	23478159	30534768	0	0		0					0	29321.06	2466009.8	0	76456562	0		0	3.233e+08				0	0	0	2705794.9					6802464.3	71142829	8090529	0	0	0
2044	2011	1.901e+08		0					0	0			800000	72822886	12031640	0	0		0					0	0	5472751.8	0	71546826	0		0	3.527e+08				0	0	0	2734631.7					6448486.9	78863507	85646742	0	0	0
2044	2012	2.731e+08	0	0	0	0	0	0	0	0	0	0	300000	91124817	10442351	0	0	0	0	0	0	0	0	0	0	808551.71	0	72802443	0	0	0	4.485e+08	0	0	0	0	0	0	2747206.4	0	0	0	0	6094509.6	68644677	1.424e+08	0	0	0
2044	2013	3.185e+08	0	0	0	0	0	0	0	197777.8	0	0	3395000	63551740	14533903	0	0	0	0	0	0	0	0	432952.09	0	4260132.8	0	62509538	0	0	0	4.673e+08	0	0	1.103e+08	0	0	0	2725793	0	0	0	0	5740532.3	1.345e+08	0	0	0	0
2044	2016	1.101e+09		0									185000	8.668e+08	70362499				0							1.584e+08		45176574	66653966		61606310	2.371e+09				2.387e+08		1.562e+08	1.061e+09						9.372e+08	50307909
2044	2017	2.366e+09											1161270	1.406e+09	1.178e+08											2.687e+08		83122825	1.738e+08		1.721e+08	4.590e+09				5.766e+08		3.370e+08	31322043						1.809e+09	86580881
2044	2019	4.760e+09											1960000	2.293e+09	2.143e+08									738823.84	25339452	3.847e+08		1.296e+08	6.533e+08		2.554e+08	8.691e+09						8.283e+08	1.621e+08						2.608e+09	59483860
2045	2010	4.373e+08		0						20035236			4199436	5.898e+08	49492073				0							54865934		5.491e+08				1.705e+09						2048934	65247582					1.097e+08	6.399e+08	44225848	383180
2045	2011	4.551e+08		0						11819156			5141675	6.184e+08	13782761				0							1.046e+08		4.254e+08			26561802	1.661e+09				2345596		6616932	64812179					1.048e+08	6.924e+08	65393469	313518
2045	2012	3.798e+08	0	0	0	0	0	0	0	5431588	0	0	959037	5.001e+08	50025686	0	0	0	0	0	0	0	0	0	0	43341299	0	2.855e+08	397670	0	36737015	1.302e+09	0	0	0	2850532	0	6375640	52702090	0	0	0	0	1.038e+08	6.729e+08	30316443	283284	0	0
2045	2013	4.546e+08	0	0	0	0	0	0	0	2854800	0	0	650000	5.751e+08	31103109	0	0	0	0	0	0	0	0	0	0	48250465	0	3.103e+08	5354436	0	23830157	1.452e+09	0	0	0	3018429	0	2273727	49416405	0	0	0	0	99303618	6.639e+08	45988424	173637	0	0
2045	2014	3.232e+08	0	0	0	0	0	0	0	137412	0	0	624512	5.678e+08	58283438	0	0	0	0	0	0	0	0	0	0	45048790	0	3.142e+08	499750	0	65403397	1.375e+09	0	0	0	3080403	0	1615660	55829040	0	0	0	0	1.045e+08	6.423e+08	77112619	168307	0	0
2045	2015	3.434e+08	0	0	0	0	0	0	0	353800	0	0	3529243	6.815e+08	52527715	0	0	0	0	0	0	0	0	0	0	77401253	0	3.105e+08	24468201	0	57251820	1.551e+09	0	0	0	3167880	0	67133800	21850639	0	0	0	0	1.281e+08	6.000e+08	1.020e+08	167330	0	0
2045	2016	1.958e+08		0									9878535	9.241e+08	22124543				0							45683062		3.113e+08	38114711		22384518	1.569e+09				5118718		41445933	18513288					3.345e+08	6.133e+08	62982260	202437
2045	2017	1.185e+08								861324			3730300	1.234e+09	28446632											91334569		6.022e+08	23415786		1863150	2.105e+09				6678913		31137018	2.069e+08					6.992e+08	6.776e+08	81372627	201774
2045	2018	4.096e+08								52879				1.026e+09	61658423											1.265e+08		5.314e+08	29310289		1.783e+08	2.362e+09				1.065e+08		16876836	2.942e+08					8.896e+08	6.983e+08	59608898
2045	2019	5.615e+08								2.041e+08	2016677		4025960	1.210e+09	36326845											83286728		5.240e+08	18528371		20078804	2.664e+09						2130768	3.741e+08					1.252e+08	6.529e+08	36211038
2046	2010	1.067e+08		0						0			41108752	93300461	82988413				0						0	5413658.8	0	1.438e+08	0		0	4.733e+08				0	0	0	13523265					0	2.235e+08	31571924	5901452.5	0
2046	2011	1.199e+08		0					0	0			76129666	1.391e+08	86333638	0	0		0					0	377500	4752024	0	2.010e+08	0		0	6.276e+08				0	0	0	13811266					0	2.965e+08	33459164	0	40837.22	0
2046	2012	3.272e+08	0	0	0	0	0	0	0	0	0	0	67709459	2.075e+08	1.407e+08	0	0	0	0	0	0	0	0	0	377500	4972767.8	0	3.982e+08	0	0	0	1.147e+09	0	0	0	0	0	0	14495692	0	0	0	0	0	3.961e+08	67880906	0	54615.43	0
2046	2013	2.070e+08	0	0	0	0	0	0	0	0	0	0	1.005e+08	1.754e+08	1.545e+08	0	0	0	0	0	0	0	0	0	755000	5122794.8	0	4.451e+08	0	0	0	1.088e+09	0	0	0	0	0	0	14309543	0	0	0	0	0	4.877e+08	1.883e+08	0	42529.71	0
2046	2014	2.325e+08	0	0	0	0	0	0	0	0	0	0	1.079e+08	1.974e+08	18158458	0	0	0	0	0	0	0	0	0	732313.2	4921069.8	0	4.882e+08	0	0	0	1.050e+09	0	0	0	8246590.3	0	0	6248359.1	0	0	0	0	0	5.603e+08	3.746e+08	0	80782.71	0
2046	2015	2.252e+08	0	0	0	0	0	0	0	0	0	0	81910004	1.624e+08	17508204	0	0	0	0	0	0	0	0	0	256598.14	4363683.8	0	3.891e+08	0	0	27010474	9.077e+08	0	0	0	8246590.3	0	0	6166121.8	0	0	0	0	0	6.962e+08	3.107e+08	0	85259.72	0
2046	2016	3.540e+08		0									95361571	1.399e+08	14867255				0						634098.14	5684867.5		3.751e+08			10563263	9.960e+08				8246590.3			1.051e+08						6.472e+08	2.979e+08		206747.57
2046	2017	4.398e+08											2.840e+08	3.901e+08	66223465										510290.8	11493081		4.034e+08			42359524	1.638e+09				1.370e+08			1.064e+08					1.121e+08	9.434e+08	2.644e+08		242163.4
2046	2019	6.615e+08								1.137e+08			1.666e+08	4.718e+08	1.860e+08									174916.66		90052638		5.495e+08			14025429	2.393e+09							1.402e+08					1.324e+08	1.073e+09	2.347e+08
2047	2011	2.413e+08		0						685104.92			0	2.190e+08	18516120				0					1205450	0	31179756		2.260e+08	0		41520513	7.793e+08				0	0	0	11232653					5879514.6	3.044e+08	6266445	0	0
2047	2012	1.927e+08	0	0	0	0	0	0	0	1924135	0	0	0	2.695e+08	13906301	0	0	0	0	0	0	0	0	889919.87	0	52079123	0	2.010e+08	0	0	3616151.4	7.356e+08	0	0	0	0	0	0	11839399	0	0	0	0	5079593.3	2.620e+08	77914.98	0	0	0
2047	2013	5.859e+08	0	0	0	0	0	0	0	0	0	0	2.045e+08	1.538e+09	76710843	0	0	0	0	0	0	0	0	0	0	59158675	0	1.389e+08	0	0	0	2.603e+09	0	0	0	0	0	0	0	0	0	0	0	30935584	52209180	0	0	0	0
2047	2014	5.455e+08	0	0	0	0	0	0	0	0	0	0	2.796e+08	3.128e+09	99346722	0	0	0	0	0	0	0	0	0	0	1.107e+08	0	1.672e+08	0	0	0	4.330e+09	0	0	0	700000	0	0	1.114e+08	0	0	0	0	73113102	1.477e+08	0	0	0	0
2047	2015	8.543e+08	0	0	0	0	0	0	0	0	0	0	1.792e+08	4.258e+09	71268408	0	0	0	0	0	0	0	0	0	0	1.507e+08	0	3.956e+08	0	0	10687660	5.920e+09	0	0	0	0	0	0	2.494e+08	0	0	0	0	60687980	1.428e+08	0	0	0	0
2047	2016	1.285e+09		0									41444902	5.496e+09	1.869e+08				0							1.744e+08		5.833e+08			21938411	7.789e+09				48100375			2.429e+08					48640687	1.436e+08
2047	2017	1.662e+09											2.654e+08	5.128e+09	1.959e+08											1.887e+08		3.043e+08			10715462	7.755e+09							2.596e+08					1015419.2	58160774
2047	2019	1.154e+09								24623748			1.020e+09	6.796e+09	2.393e+08										41613.38	2.589e+08		3.778e+08			6387885.9	9.877e+09							1268838.6					948242.91	51425112
2048	2010	1.296e+09		0					0	0			1.354e+08	3.878e+08	81255918	0	0		0					391236.81	4156050.8	19790408	0	5.646e+08	0		0	2.489e+09				0	0	0	6.275e+08					4087415.4	6.177e+08	88605834	913515.3	0	0
2048	2011	1.106e+09		0					0	0			2.944e+08	3.473e+08	1.147e+08	0	0		0					0	4156050.8	14597497	0	6.635e+08	0		0	2.544e+09				0	0	0	6.546e+08					3915021.5	8.276e+08	63751016	262534.25	0	0
2048	2012	1.034e+09	0	0	0	0	0	0	0	0	0	0	1.362e+08	8.215e+08	83996253	0	0	0	0	0	0	0	0	213988.39	0	22894281	0	8.339e+08	0	0	19916956	2.952e+09	0	0	0	0	0	8317600	6.955e+08	0	0	0	0	3742742.7	1.102e+09	1.318e+08	0	0	0
2048	2013	1.184e+09	0	0	0	0	0	0	0	0	0	0	1.460e+08	1.178e+09	1.218e+08	0	0	0	0	0	0	0	0	1293097.8	0	48420467	0	1.051e+09	0	0	23781184	3.753e+09	0	0	0	9.262e+08	0	8836155.3	3.614e+08	0	0	0	0	6273026	1.361e+09	2.153e+08	0	0	0
2048	2014	1.034e+09	0	0	0	0	0	0	0	0	0	0	2.571e+08	1.411e+09	2.957e+08	0	0	0	0	0	0	0	0	865732.94	0	33902358	0	1.227e+09	0	0	46979674	4.307e+09	0	0	0	1.524e+09	0	7455600	4.183e+08	0	0	0	0	5745835.6	1.566e+09	3.001e+08	0	0	0
2048	2016	1.396e+09		0						278537.55			6.049e+08	2.621e+09	2.280e+08				0					1479813.9	2342584.7	39588436		1.840e+09			94137945	6.828e+09				1.533e+09		7306800	3.990e+08					5170081.3	2.480e+09	4.153e+08		1553979.9
2048	2017	3.402e+09											5.080e+08	2.679e+09	3.021e+08									2228670.8	2501443.7	34593295		1.973e+09			1.803e+08	9.084e+09				1.463e+09		7802300	4.127e+08					4882204.2	2.532e+09	9.050e+08		1553979.9
2048	2019	1.832e+09											17774134	3.549e+09	2.195e+08											1.130e+08		2.115e+09			2.256e+08	9.047e+09						20828985	9.608e+08					4306449.9	3.564e+09	3.350e+08
2049	2010	63169815		0					0	0			5106379.3	75158737	13063974	0	0		0					0	0	14067968	0	60818075	0		0	2.314e+08				0	0	0	2054035.6					0	2.699e+08	2463140.6	0	0	0
2049	2011	65667442		0					0	0			2408057.4	66754353	21112735	0	0		0					0	0	10507703	0	63239822	0		0	2.297e+08				0	0	0	2148444.9					0	2.544e+08	14869751	0	0	0
2049	2012	8.706e+08	0	0	0	0	0	0	0	0	0	0	17538050	3.212e+08	27661223	0	0	0	0	0	0	0	0	0	0	16096054	0	2.083e+08	0	0	0	1.461e+09	0	0	0	0	0	0	4937018.7	0	0	0	0	0	3.007e+08	35683804	0	0	0
2049	2013	9.069e+08	0	0	0	0	0	0	0	0	0	0	81758925	4.123e+08	37567019	0	0	0	0	0	0	0	0	0	0	16736124	0	2.191e+08	0	0	0	1.674e+09	0	0	0	0	0	0	4550563	0	0	0	0	0	3.069e+08	44928595	0	0	0
2049	2014	7.676e+08	0	0	0	0	0	0	0	0	0	0	96189664	5.088e+08	44541183	0	0	0	0	0	0	0	0	0	0	10967779	0	3.329e+08	0	0	2195817.4	1.763e+09	0	0	0	86470272	0	0	0	0	0	0	0	0	3.155e+08	41940313	0	0	0
2049	2015	7.374e+08	0	0	0	0	0	0	0	0	0	0	1.579e+08	6.296e+08	32900607	0	0	0	0	0	0	0	0	0	0	13429682	0	5.049e+08	0	0	2938582.5	2.079e+09	0	0	0	68185559	0	0	0	0	0	0	0	0	3.487e+08	4489351.4	0	0	0
2049	2016	7.154e+08		0						0	0		3.025e+08	6.437e+08	24779637				0					0	0	12807610		5.336e+08	0		5730766.2	2.238e+09				83044136	0	0	0					0	3.205e+08	1440418.4	0	0
2049	2017	1.015e+09											2.707e+08	8.170e+08	28637474											3430287		6.005e+08			7860214.3	2.743e+09				1.462e+08									2.741e+08	2969053.7
2049	2019	1.179e+09								69762809			6.067e+08	1.313e+09	62317560									11763673		2.806e+08		8.640e+08			28349863	4.404e+09							90254593						1.731e+08	2.623e+08
2050	2010	1.492e+09		0					0	5308100			8.057e+08	5.092e+08	83834133	0	0		0					0	0	20287849	0	7.559e+08	0		0	3.672e+09				0	0	0	60751327					0	4.795e+08	60379460	0	0	0
2050	2011	1.406e+09		0					0	13599276			7.633e+08	4.692e+08	2.687e+08	0	0		0					0	0	17212562	0	8.351e+08	0		303692.5	3.773e+09				0	0	13552265	46708304					0	6.102e+08	1.782e+08	0	0	0
2050	2012	7.025e+08	0	0	0	0	0	0	0	6419660	0	0	7.184e+08	7.066e+08	21310974	0	0	0	0	0	0	0	0	0	0	18732892	0	8.748e+08	0	0	36289787	3.085e+09	0	0	0	0	0	0	97549031	0	0	0	0	0	1.037e+09	4.287e+08	0	0	0
2050	2013	6.894e+08	0	0	0	0	0	0	0	8278580	0	0	1.207e+09	9.442e+08	45050699	0	0	0	0	0	0	0	0	0	0	33320309	0	1.057e+09	0	0	30270161	4.014e+09	0	0	0	0	0	0	86271198	0	0	0	0	15963094	1.776e+09	2.245e+08	0	0	0
2050	2015	1.160e+09	0	0	0	0	0	0	0	233224.79	1503028.1	0	1.235e+09	1.084e+09	23229162	0	0	0	0	0	0	0	0	0	0	74845798	0	1.185e+09	0	0	4.940e+08	5.258e+09	0	0	0	0	0	2428560	4499188.1	0	0	0	0	12133997	2.095e+09	1.919e+08	0	0	0
2050	2016	1.469e+09		0						1546050	2782465		1.251e+09	1.160e+09	37810011				0							74631345		1.204e+09			3.449e+08	5.546e+09						2516021.9	4335234.3					11800439	2.185e+09	1.833e+08
2050	2017	1.501e+09								5812130.8	8288558.1		1.985e+09	1.632e+09	53900038											94217727		1.857e+09			1.647e+09	8.784e+09						2543516.2	59689005					31040735	2.481e+09	4.669e+08
2050	2018	1.349e+09									2520944.1		2.229e+09	1.846e+09	49523629											86684469		2.027e+09			2.098e+09	9.687e+09						2417241	12554077					29079298	2.942e+09	6.107e+08
2050	2019	2.664e+09								9.936e+08	8314400.7		2.097e+09	1.871e+09	62871924											97394783		2.181e+09			75933253	1.005e+10						2145963.3	14522260					27025974	3.380e+09	4.810e+08
2050	2020	3.490e+09								7.522e+08	58330487		2.324e+09	2.356e+09	69404326											76935495		2.308e+09			1.505e+08	1.158e+10						2074750	15219617					10067589	3.839e+09	6.287e+08
2051	2010	1.687e+09		0						0			0	1.481e+09	3.348e+08				0					34635	0	41048241		5.371e+08	0		0	4.080e+09				0	4.013e+08	27446518	9375600					0	3.594e+08	5236414.8	0	0
2051	2011	7.302e+09		0						0			17144661	1.888e+09	1.095e+09				0					0	0	67023378		9.241e+08	0		0	1.129e+10				64560000	0	9156174.7	0					0	3.720e+08	0	0	0
2051	2012	8.702e+09	0	0	0	0	0	0	0	1519309.8	0	0	0	2.489e+09	1.467e+09	0	0	0	0	0	0	0	0	0	0	98005114	0	2.316e+09	0	0	1017799.5	1.507e+10	0	0	0	77172197	13203744	2323314.4	1.329e+08	0	0	0	0	0	1.259e+09	96385590	0	0	0
2051	2013	8.053e+09	0	0	0	0	0	0	0	0	0	0	13051800	2.404e+09	1.119e+09	0	0	0	0	0	0	0	0	0	0	1.184e+08	0	1.982e+09	0	0	71605094	1.376e+10	0	0	0	1.266e+08	0	72894996	1.977e+08	0	0	0	0	0	1.250e+09	1.124e+08	0	0	0
2051	2014	8.934e+09	0	0	0	0	0	0	0	0	0	0	1900000	3.691e+09	6.408e+08	0	0	0	0	0	0	0	0	0	0	1.107e+08	0	1.754e+09	0	0	57905279	1.519e+10	0	0	0	1.860e+08	0	67855079	3.044e+08	0	0	0	0	0	1.187e+09	84869332	0	0	0
2051	2015	8.992e+09	0	0	0	0	0	0	0	0	0	0	9645500	4.404e+09	6.232e+08	0	0	0	0	0	0	0	0	0	0	3.484e+08	0	2.642e+09	0	0	85734.9	1.702e+10	0	0	0	4.368e+08	0	0	83479503	0	0	0	0	0	1.417e+09	27556362	0	0	0
2051	2016	8.037e+09		0									8531294.1	4.119e+09	9.671e+08				0							2.433e+08		2.063e+09			2.568e+08	1.570e+10				5.033e+08			1.170e+08					1.619e+08	1.623e+09	13654498
2051	2017	4.810e+09											4259700	5.979e+09	1.234e+09											2.147e+08		2.904e+09			3.994e+08	1.554e+10				4.455e+08			1.139e+08					1.582e+08	1.570e+09	13318713
2051	2018	6.932e+09											12258593	4.134e+09	5.837e+08											2.840e+08		2.816e+09			1.039e+08	1.486e+10				3.863e+08		2.602e+08	1.579e+08					1.529e+08	1.510e+09	23806341
2051	2019	7.523e+09								1.190e+08			1.158e+08	4.866e+09	8.962e+08											5.550e+08		4.206e+09			1.031e+08	1.838e+10						2.645e+08	1.879e+08					1.472e+08	1.625e+09	12992235
2052	2011	5.061e+08		0					0	0			1.245e+08	1.169e+09	32609797	0	0		0					0	0	50011140	0	2.594e+08	114803.18		0	2.142e+09				0	0	3.505e+08	26620059					2888069.6	3.351e+08	28807337	0	0	0
2052	2012	2.921e+08	0	0	0	0	0	0	0	0	0	0	35163510	1.382e+09	78358002	0	0	0	0	0	0	0	0	0	0	1.034e+08	0	3.015e+08	3448848.3	0	0	2.196e+09	0	0	0	0	0	3.041e+08	1.451e+08	0	0	0	0	2677603.6	3.542e+08	4226975.9	0	0	0
2052	2013	4.173e+08	0	0	0	0	0	0	0	0	0	0	89831303	1.378e+09	1.386e+08	0	0	0	0	0	0	0	0	0	0	90443035	0	3.202e+08	554065.39	0	26600	2.435e+09	0	0	0	0	0	2.330e+08	1.647e+08	0	0	0	0	0	3.644e+08	10056166	0	0	0
2052	2014	3.766e+08	0	0	0	0	0	0	0	0	0	0	14846020	1.108e+09	65482873	0	0	0	0	0	0	0	0	0	0	90686707	0	3.599e+08	575164.93	0	40303143	2.056e+09	0	0	0	5957077.9	0	2.053e+08	1.387e+08	0	0	0	0	4177119	3.637e+08	13896089	0	0	0
2052	2015	7.439e+08	0	0	0	0	0	0	0	0	0	0	20895510	8.065e+08	1.634e+08	0	0	0	0	0	0	0	0	0	0	1.092e+08	0	2.115e+08	699365.4	0	7411482.7	2.064e+09	0	0	0	1.524e+08	0	1.982e+08	1.739e+08	0	0	0	0	6048637.4	3.368e+08	103880.37	0	0	0
2052	2016	5.995e+08		0									1.157e+08	3.557e+08	90642691				0							94366572		1.242e+08	11105376		15486793	1.407e+09				76246000		7863463	85684080					5663484.3	2.829e+08
2052	2017	5.240e+08											7794694	4.250e+08	75805088											1.258e+08		1.975e+08	2654691.4		20101978	1.379e+09				99203293		7863463	39040059					5278331.2	2.509e+08	167174.16
2052	2019	1.013e+08												3.544e+08	9769083.5											49970369		55431310			26801007	6.158e+08							9831579.7					4508025	2.071e+08
2053	2010	1.743e+08		0					0	0			31971431	30556524	1.773e+08	0	0		0					0	0	3115090.8	0	1.648e+08	0		267542.79	5.824e+08				0	0	0	57205732					4121633.1	1.414e+09	1.070e+08	331232.16	0	0
2053	2012	2.243e+08	0	0	0	0	0	0	0	0	0	0	29430185	35238656	13497865	0	0	0	0	0	0	0	0	0	0	44298744	0	1.774e+08	0	0	0	5.242e+08	0	0	0	0	0	8500000	9826699.8	0	0	0	0	3411839.6	1.927e+09	2.969e+08	26081409	0	0
2053	2013	2.622e+08	0	0	0	0	0	0	0	0	0	0	21282062	31197606	12461980	0	0	0	0	0	0	0	0	0	0	28143838	0	2.241e+08	0	0	237976.8	5.796e+08	0	0	0	0	0	8500000	38406676	0	0	0	0	3056942.8	1.764e+09	7.667e+08	11832532	16444.65	0
2053	2014	3.043e+08	0	0	0	0	0	0	0	0	0	0	29099822	59117928	14101427	0	0	0	0	0	0	0	0	0	0	19147343	0	2.198e+08	1470000	0	24886293	6.720e+08	0	0	0	31700000	0	8500000	5179143	0	0	0	0	2702046.1	1.667e+09	9.809e+08	15319787	0	0
2053	2016	1.034e+09		0									31203887	1.078e+08	14208786				0					156000		19351865		1.348e+08			1.210e+08	1.462e+09				31700000			43675914					83058502	9.119e+08	3.841e+08
2053	2017	6.828e+08											1.027e+08	2.123e+08	21680270										3400000	48587710		1.366e+08			65042769	1.273e+09				51700000			41542906					1.017e+08	9.021e+08	1.026e+09	1259464.4
2053	2018	5.175e+08											57335954	2.237e+08	53308314											17953278		1.257e+08			96829504	1.092e+09				51700000			41307932					94355537	1.012e+09	1.474e+09
2053	2019	1.661e+09											17751948	7.561e+08	55011809											25011698		1.349e+08			92366277	2.783e+09							40681213					85039006	4.079e+09	1.367e+09
2053	2020	1.380e+09											49588504	8.754e+08	44717638											17848310		89116050			82282232	2.634e+09							5.676e+08					77755469	4.087e+09	1.662e+09
2054	2010	1.324e+08		0						0			1.590e+08	2.425e+08	11254861				0					0	0	8802609.8		1.363e+08	0		8000000	6.983e+08				0	0	0	7.926e+08					0	2.679e+08	4568657.9	0	0
2054	2011	1.636e+08		0						0			2.431e+08	2.795e+08	21757720				0					0	0	15159077		1.581e+08	0		0	8.811e+08				0	0	0	6.919e+08					0	2.678e+08	2869756.3	0	0
2054	2012	1.935e+08	0	0	0	0	0	0	0	0	0	0	2.382e+08	2.885e+08	32656502	0	0	0	0	0	0	0	0	0	0	20342768	0	1.325e+08	0	0	10166667	9.158e+08	0	0	0	0	0	0	7.315e+08	0	0	0	0	0	2.792e+08	10788267	0	0	5169602.1
2054	2013	2.385e+08	0	0	0	0	0	0	0	0	0	0	2.909e+08	2.973e+08	9466268	0	0	0	0	0	0	0	0	0	0	14394726	0	1.620e+08	0	0	4243918.2	1.017e+09	0	0	0	0	0	0	7.375e+08	0	0	0	0	0	2.993e+08	4579031	0	0	3407544
2054	2014	2.200e+08	0	0	0	0	0	0	0	0	0	0	2.480e+08	2.952e+08	40548825	0	0	0	0	0	0	0	0	0	0	10829143	0	1.775e+08	0	0	12469205	1.004e+09	0	0	0	1.713e+08	0	0	6.276e+08	0	0	0	0	0	5.214e+08	24606092	0	0	3344202.9
2054	2015	2.238e+08	0	0	0	0	0	0	0	0	0	0	2.643e+08	3.173e+08	40707643	0	0	0	0	0	0	0	0	0	0	34701919	0	1.722e+08	0	0	13189660	1.066e+09	0	0	0	1.875e+08	0	0	3.725e+08	0	0	0	0	0	5.400e+08	48969838	0	0	3221614.9
2054	2016	3.110e+08		0					0	0	0		2.606e+08	4.099e+08	47496695	0	0		0					0	0	28934488		2.640e+08	0		8893054.7	1.331e+09			0	1.829e+08	0	0	3.209e+08					0	6.596e+08	58121791	0	0	53567596
2054	2017	2.513e+08											3.142e+08	4.313e+08	53382692											22824826		2.174e+08			1.403e+08	1.431e+09				1.839e+08			3.435e+08						5.753e+08	1.245e+08			51000990
2054	2019	3.993e+08											2.007e+08	4.530e+08	30873101											12345505		1.937e+08			74815527	1.456e+09							3.646e+08					13459216	5.633e+08	1.690e+08			30925215
2054	2020	5.100e+08											3.448e+08	4.570e+08	46717745											11012094		1.960e+08			56060342	1.708e+09							3.163e+08					41563684	3.854e+08	7.408e+08			20959475
2055	2010	1.371e+08		0					0	0			2.980e+08	3.398e+08	19669727	0	0		0					0	0	4737256.3	0	2.161e+08	0		0	1.015e+09			0	0	0	0	0					0	3.314e+08	5372767.6	0	0	0
2055	2012	2.674e+08	0	0	0	0	0	0	0	0	0	0	4.482e+08	5.923e+08	14730241	0	0	0	0	0	0	0	0	0	0	21066618	0	3.676e+08	0	0	0	1.711e+09	0	0	0	0	0	0	3699405	0	0	0	0	0	5.508e+08	28801975	0	0	0
2055	2013	1.856e+08	0	0	0	0	0	0	0	0	0	0	4.965e+08	7.733e+08	34572292	0	0	0	0	0	0	0	0	0	0	14505013	0	4.853e+08	0	0	19789907	2.010e+09	0	0	0	0	0	0	39744875	0	0	0	0	0	6.731e+08	24300350	0	0	0
2055	2014	3.044e+08	0	0	0	0	0	0	0	0	0	0	5.857e+08	8.438e+08	33182729	0	0	0	0	0	0	0	0	0	0	37377150	0	5.678e+08	0	0	8424902.2	2.381e+09	0	0	0	32000000	0	0	31818208	0	0	0	0	0	6.897e+08	21870180	0	0	0
2055	2015	4.257e+08	0	0	0	0	0	0	0	4607530.6	0	0	7.134e+08	1.099e+09	63277695	0	0	0	0	0	0	0	0	0	0	3.538e+08	0	9.259e+08	0	0	25505905	3.612e+09	0	0	0	1.484e+08	0	0	36835497	0	0	0	0	0	8.384e+08	21700937	0	0	0
2055	2016	1.029e+09		0						8307424			1.088e+09	1.378e+09	47447564				0							1.980e+08		1.221e+09			31846168	5.001e+09				1.525e+08			57717425						8.788e+08	36245482
2055	2017	1.174e+09											1.660e+09	1.726e+09	1.334e+08											1.997e+08		1.682e+09			2.277e+08	6.802e+09				85971312			97667626					28263131	1.046e+09	1.814e+08
2055	2019	7.486e+08											1.462e+08	2.193e+09	80195078										42500000	4.228e+08		1.728e+09			2.805e+08	6.658e+09							3.120e+08					24622665	1.210e+09	2.003e+08
2056	2010	6.274e+08		0					0	0			2780000	5.127e+08	2.226e+08	0	0		0					2366708.3	0	10131808	0	4.359e+08	0		0	1.814e+09				0	0	0	0					0	1.525e+09	2.290e+08	0	0	0
2056	2011	2.208e+08		0					0	0			45817260	6.594e+08	1.975e+08	0	0		0					412730.56		10248839	0	4.346e+08	0		0	1.569e+09				0	0	0	3156576					10029313	2.121e+09	1.686e+08	0	0	0
2056	2012	2.256e+08	0	0	0	0	0	0	0	0	0	0	61869854	5.319e+08	1.024e+08	0	0	0	0	0	0	0	0	707743.06	0	79281072	0	5.140e+08	0	0	1.710e+08	1.687e+09	0	0	0	0	0	0	55330568	0	0	0	0	9651225.1	2.041e+09	1.770e+08	0	0	0
2056	2013	1.203e+08	0	0	0	0	0	0	0	0	0	0	78886700	6.558e+08	45084514	0	0	0	0	0	0	0	0	0	0	60911042	0	4.796e+08	0	0	5.254e+08	1.966e+09	0	0	0	0	0	0	55159584	0	0	0	0	15331942	1.946e+09	1.532e+08	0	0	0
2056	2014	6.263e+08	0	0	0	0	0	0	0	1821810.6	0	0	1.366e+08	5.922e+08	37499338	0	0	0	0	0	0	0	0	0	0	45775900	0	4.924e+08	0	0	6.435e+08	2.576e+09	0	0	0	51800000	0	0	2450174.3	0	0	0	0	18242048	1.722e+09	1.461e+08	0	0	0
2056	2015	4.044e+08	0	0	0	0	0	0	0	0	0	0	1.018e+08	6.491e+08	67990033	0	0	0	0	0	0	0	0	1298219.2	0	35389884	0	4.562e+08	0	0	1.413e+09	3.130e+09	0	0	0	51800000	0	0	2044311.5	0	0	0	0	17225809	1.585e+09	92870955	0	0	0
2056	2016	7.689e+08		0									99224641	6.314e+08	86871323				0					9685850.7		17489523		4.555e+08			1.349e+09	3.418e+09				51800000			1626073.7					16079561	1.776e+09	2.534e+08
2056	2017	8.810e+08											1.506e+08	9.996e+08	71877075									19640910		7778360.7		7.339e+08			1.080e+09	3.944e+09				51800000			1306306.8					11640245	2.161e+09	72917724
2056	2018	1.128e+09								74109.58			1.157e+08	1.255e+09	32124437									12614074		35209246		7.715e+08			7.732e+08	4.110e+09				53600000			1248048.8					36848723	2.172e+09	1.145e+08
2056	2019	2.877e+09								10000000			28893137	1.423e+09	49121292											28175070		6.968e+08			1.183e+08	5.311e+09							1218301.1					35524802	2.370e+09	1.625e+08
2056	2020	3.768e+09								1.194e+08			27070260	1.769e+09	90595109											46645776		8.851e+08			12113546	6.800e+09							894820.23					63307404	2.673e+09	1.615e+08
2057	2010	66029981		0					0	0			40267039	1.035e+08	26863583	0	0		0					0	0	1956006.3	0	73476730	0		0	3.121e+08				0	0	0	0					0	99849725	976375.75	1174.82	0	0
2057	2011	59817630		0					0	0			25261065	1.077e+08	14944417	0	0		0					0	0	1197465.2	0	1.104e+08	0		0	3.193e+08				0	0	0	0					0	97560239	618261.25	0	0	0
2057	2012	2.226e+08	0	0	0	0	0	0	0	0	0	0	43158690	1.226e+08	13558463	0	0	0	0	0	0	0	0	404818.61	0	9082762.5	0	49866243	0	0	0	4.612e+08	0	0	0	0	0	0	0	0	0	0	0	0	93818436	10585184	0	0	0
2057	2013	1.555e+08	0	0	0	0	0	0	0	0	0	0	40177868	1.192e+08	8340516.1	0	0	0	0	0	0	0	0	309724.72	0	7244492	0	53505365	0	0	2014350.8	3.863e+08	0	0	0	0	0	0	3580113.5	0	0	0	0	0	1.087e+08	14285352	0	442552.03	0
2057	2014	1.191e+08	0	0	0	0	0	0	0	0	0	0	46164744	1.356e+08	4338246.2	0	0	0	0	0	0	0	0	234225.77	0	8053979.3	0	58723296	0	0	712115.39	3.729e+08	0	0	0	0	0	0	3519384.8	0	0	0	0	900471.32	1.440e+08	15747927	5611.31	124438.05	0
2057	2015	94379374	0	0	0	0	0	0	0	0	0	0	50890689	1.316e+08	4702703	0	0	0	0	0	0	0	0	110794.49	0	7261449.3	0	50531520	0	0	609212.95	3.400e+08	0	0	0	0	0	0	3818002.7	0	0	0	0	1204611.3	1.863e+08	3031544.9	0	84777.1	0
2057	2016	66507566		0									53180149	1.336e+08	4603654.3				0					673808.22		10501413		62145223			80418823	4.116e+08							15305449						1.875e+08	6631864.2
2057	2017	2.973e+08											92042021	2.941e+08	8393729.3									829205.48		13170933		1.433e+08			2.538e+08	1.103e+09							21048143						3.552e+08	19241026
2057	2019	4.321e+08											36175983	4.686e+08	19615721											4651774.6		1.488e+08			9176505.3	1.224e+09							1.029e+08						5.103e+08	83926957
2058	2010	96419866		0					0	0			13394237	24146146	4039154.1	0	0		0					0	0	1327268	0	33542038	0		0	1.729e+08			0	0	0	0	0					0	47886337	0	0	0	0
2058	2011	95566533		0					0	0			21065334	31994035	3315215.1	0	0		0					0	0	1315260.3	0	39900356	0		0	1.932e+08			0	0	0	0	0					0	47344106	1404928.5	0	0	0
2058	2012	68212734	0	0	0	0	0	0	0	0	0	0	26585463	35122639	1670238.7	0	0	0	0	0	0	0	0	0	0	1556419.9	0	43371510	0	0	0	1.765e+08	0	0	0	0	0	0	0	0	0	0	0	0	47616417	109200	0	0	0
2058	2013	76311857	0	0	0	0	0	0	0	0	0	0	21567307	40104143	2059827.5	0	0	0	0	0	0	0	0	0	0	1327021.9	0	39570970	0	0	0	1.809e+08	0	0	0	0	0	0	0	0	0	0	0	0	41641274	109200	0	0	0
2058	2014	67001201	0	0	0	0	0	0	0	0	0	0	14036741	36976922	1080666.1	0	0	0	0	0	0	0	0	81895.88	0	1626490.6	0	41187155	0	0	13000000	1.750e+08	0	0	0	0	0	0	0	0	0	0	0	0	38214104	774901.94	0	0	0
2058	2015	79018195	0	0	0	0	0	0	0	0	0	0	11092005	29825874	1202746	0	0	0	0	0	0	0	0	59682.19	0	1004005.4	0	44930537	0	0	0	1.671e+08	0	0	0	0	0	0	0	0	0	0	0	0	33555884	873237.19	0	0	0
2058	2016	58201851		0									16560529	26660854	1035440				0					142010.96		756399.35		34333720			40000000	1.777e+08													23498087	908882.45
2058	2017	60038585											16969630	28064119	911342.62									236073.44		1072845.7		40650170			40000000	1.879e+08													21096929
2058	2018	60347502											6658856.3	29346740	918041.33									441480.55		1480253.5		51056556			30418873	1.802e+08													17719383	9894799.4
2058	2019	40010562											11878641	22651716	475631.28											1084463.5		48822414			35551227	1.657e+08													14619669	129314.97
2059	2010	2.427e+08		0					0	0			0	201120	4203960.9	0	0		0					0	0	3973408.5	0	5.390e+08	0		0	7.901e+08				0	0	0	1650000					37398046	2.642e+08	1712723.1	0	0	0
2059	2011	1.706e+08		0					0	0			0	2267785.8	10444310	0	0		0					0	0	4244894.5	0	4.985e+08	0		0	6.860e+08			0	0	0	0	1650000					36119167	2.614e+08	4991123.8	0	0	0
2059	2012	2.953e+08	0	0	0	0	0	0	0	0	0	0	0	13719218	11196330	0	0	0	0	0	0	0	0	0	0	4832476.2	0	4.719e+08	0	0	0	7.969e+08	0	0	0	0	0	0	1650000	0	0	0	0	34831086	2.556e+08	2300405.5	0	0	0
2059	2013	3.951e+08	0	0	0	0	0	0	0	0	0	0	0	41493334	51941270	0	0	0	0	0	0	0	0	687500	0	24478936	0	5.765e+08	0	0	1.500e+08	1.240e+09	0	0	0	0	0	851138.09	1748817.1	0	0	0	0	30782080	5.005e+08	33848485	0	0	0
2059	2014	4.909e+08	0	0	0	0	0	0	0	0	0	0	450000	4.334e+08	45825303	0	0	0	0	0	0	0	0	0	0	1.017e+08	0	1.125e+09	0	0	0	2.198e+09	0	0	0	1650000	0	2.453e+08	3089417.4	0	0	0	0	29612582	5.739e+08	15792333	0	0	0
2059	2015	4.468e+08	0	0	0	0	0	0	0	0	0	0	1850000	4.222e+08	30535472	0	0	0	0	0	0	0	0	0	0	1.012e+08	0	1.418e+09	0	0	0	2.421e+09	0	0	0	7373000	0	2.022e+08	1955026.2	0	0	0	0	28443085	5.822e+08	20036581	0	0	0
2059	2016	3.488e+08		0									10283472	3.945e+08	27970850				0							95652417		1.581e+09				2.458e+09				1650000		1.481e+08	1849557.9					37758591	5.331e+08	46645221
2059	2017	6.755e+08											2000000	4.000e+08	37365773											1.551e+08		1.877e+09			38414456	3.186e+09				1650000		63579429	9505435.7					1.625e+08	5.279e+08	89175078
2059	2019	1.240e+09											14979478	9.005e+08	60893403									734391.24		1.722e+08		1.129e+09			45637497	3.571e+09						12678960	2.864e+08						1.227e+09	2.229e+08
2060	2010	9.480e+08		0					0	0			5263593.2	2.418e+08	4.764e+08	0	0		0					0	0	5.325e+08	0	1.581e+09	0		0	3.785e+09				0	0	2.149e+08	10024415					0	1.887e+09	1.402e+08	0	0	0
2060	2011	1.067e+09		0					0	0			14800000	3.317e+08	7.847e+08	0	0		0					14972466	0	5.345e+08	0	1.790e+09	0		0	4.537e+09				0	3.200e+08	8.545e+08	50311345					0	1.773e+09	5.682e+08	0	0	0
2060	2012	1.027e+09	0	0	0	0	0	0	0	0	0	0	10700000	4.232e+08	6.864e+08	0	0	0	0	0	0	0	0	42607139	0	6.631e+08	0	2.113e+09	0	0	0	4.966e+09	0	0	0	0	3.131e+08	1.083e+09	56570123	0	0	0	0	0	2.305e+09	1.026e+09	0	0	0
2060	2013	7.712e+08	0	0	0	0	0	0	0	0	0	0	3252655.8	8.849e+08	4.172e+08	0	0	0	0	0	0	0	0	66679109	0	7.423e+08	0	1.629e+09	0	0	1.325e+08	4.647e+09	0	0	0	0	6.162e+08	1.029e+09	95807506	0	0	0	0	0	3.903e+09	5.258e+08	0	0	0
2060	2014	1.046e+09	0	0	0	0	0	0	0	0	0	0	20175398	1.016e+09	5.118e+08	0	0	0	0	0	0	0	0	1.384e+08	0	9.167e+08	0	1.774e+09	0	0	1.192e+08	5.543e+09	0	0	0	35000000	7.119e+08	1.058e+09	0	0	0	0	0	0	4.331e+09	6.015e+08	0	0	0
2060	2015	1.918e+09	0	0	0	0	0	0	0	0	0	0	20517150	1.080e+09	5.551e+08	0	0	0	0	0	0	0	0	76250398	0	1.146e+09	0	1.766e+09	0	0	1.615e+08	6.724e+09	0	0	0	56000000	5.476e+08	9.044e+08	0	0	0	0	0	0	5.211e+09	6.772e+08	0	0	0
2060	2016	1.633e+09		0									13340522	1.352e+09	4.240e+08				0					87119337		1.338e+09		1.644e+09			2.357e+08	6.727e+09				86998800	1.514e+08	9.652e+08	2.183e+08						5.948e+09	1.132e+09
2060	2017	1.187e+09											38946085	1.620e+09	3.965e+08									80779494		1.481e+09		2.032e+09			2.454e+08	7.081e+09				1.150e+08	2.185e+08	7.275e+08	2.182e+08						6.467e+09	2.037e+09
2060	2018	1.220e+09											34857148	2.029e+09	5.478e+08									77348061		1.800e+09		2.714e+09			1.170e+08	8.464e+09				1.462e+08	1.638e+08	3.319e+08	2.175e+08						8.094e+09	7.250e+08
2060	2019	2.585e+09											4471974.4	3.347e+09	5.237e+08									92182154		2.347e+09		3.220e+09			66880980	1.216e+10						8.066e+08	3.045e+08						9.187e+09	4.088e+08
2060	2020	2.877e+09											4880655.1	5.686e+09	5.489e+08									74660284		3.587e+08		6.190e+08			1.490e+08	1.354e+10						1.172e+09	3.157e+08						9.240e+09	7.262e+08
2061	2010	1.280e+08		0					0	0			1.996e+08	63899194	33350664	0	0		0					0	0	1223583.2	0	1.856e+08	0		0	6.118e+08				0	0	0	0					4997732.4	1.038e+09	14118932	0	0	0
2061	2011	1.711e+08		0					0	32206.67			1.797e+08	59476329	21152671	0	0		0					0	0	6790921.2	0	1.864e+08	0		0	6.247e+08				0	0	0	0					4605414.8	9.725e+08	51077796	0	0	0
2061	2012	2.910e+08	0	0	0	0	0	0	0	0	0	0	2.670e+08	65696261	9344529.6	0	0	0	0	0	0	0	0	0	0	7643914.3	0	1.039e+08	0	0	26749225	7.713e+08	0	0	0	0	0	0	0	0	0	0	0	4183267.5	2.465e+08	8.180e+08	0	0	0
2061	2013	2.353e+08	0	0	0	0	0	0	0	0	0	0	3.090e+08	69837951	22589791	0	0	0	0	0	0	0	0	0	0	8280130.5	0	1.751e+08	0	0	79656696	8.998e+08	0	0	0	0	0	0	0	0	0	0	0	3803821.2	2.332e+08	1.266e+09	0	0	0
2061	2014	1.891e+08	0	0	0	0	0	0	0	0	0	0	2.779e+08	1.028e+08	2848903.3	0	0	0	0	0	0	0	0	0	0	4412935	0	1.237e+08	0	0	90948428	7.918e+08	0	0	0	0	0	0	0	0	0	0	0	3432949.1	1.652e+09	11065000	0	0	0
2061	2015	2.142e+08	0	0	0	0	0	0	0	0	0	0	2.345e+08	1.032e+08	1250493.8	0	0	0	0	0	0	0	0	0	0	1781927.6	0	78099886	0	0	62415149	6.954e+08	0	0	0	0	0	0	0	0	0	0	0	3057091.3	1.522e+09	2696586.5	0	0	0
2061	2016	3.791e+08	0	0	0	0	0	0	0	292560	0	0	2.563e+08	67533486	14455840	0	0	0	0	0	0	0	0	0	0	2030270.7	0	1.453e+08	0	0	1.451e+08	1.010e+09	0	0	0	0	0	0	0	0	0	0	0	2681981.2	3.150e+09	13712870	501066.15	0	0
2061	2017	3.877e+09											3.510e+08	2.667e+09	55176018											1.503e+09		7.901e+09	1.484e+09		9.528e+08	1.879e+10				300000		2.376e+09	24380285					12899740	3.610e+09	1.121e+08	312109.94
2061	2019	5.383e+09											7869962.8	4.516e+09	77099149											1.631e+09		1.109e+10	1.204e+09		1.831e+09	2.621e+10						2.405e+09	4.887e+08					10651105	3.666e+09	2.522e+08
2062	2010	1.101e+09		0						0			0	4.282e+08	2.637e+08				0					0	0	3.820e+08		4.514e+09	0		0	6.689e+09				2908248.6	0	6.971e+08	99740159					0	4.156e+08	64499599	0	0
2062	2011	1.378e+09		0						0			2570000	4.919e+08	1.929e+08				0					0	0	4.172e+08		5.681e+09	0		0	8.163e+09				5227532	0	2.815e+08	1.006e+08					0	6.038e+08	24937780	0	0
2062	2012	1.641e+09	0	0	0	0	0	0	0	0	0	0	0	5.564e+08	82375728	0	0	0	0	0	0	0	0	0	0	4.470e+08	0	7.401e+09	0	0	0	1.013e+10	0	0	0	4284498.9	0	4.430e+08	1.006e+08	0	0	0	0	0	5.442e+08	53999470	0	0	0
2062	2013	2.047e+09	0	0	0	0	0	0	0	0	0	0	1000000	5.748e+08	75188630	0	0	0	0	0	0	0	0	0	0	5.036e+08	0	7.801e+09	0	0	0	1.100e+10	0	0	0	5589921.3	0	6.504e+08	1.006e+08	0	0	0	0	0	6.030e+08	67829070	0	0	0
2062	2014	1.482e+09	0	0	0	0	0	0	0	0	0	0	1.033e+08	5.710e+08	17402596	0	0	0	0	0	0	0	0	0	0	4.777e+08	0	8.851e+09	0	0	10432019	1.151e+10	0	0	0	9616781.7	0	9.001e+08	1.286e+08	0	0	0	0	0	1.170e+09	485931.04	0	0	0
2062	2015	2.184e+09	0	0	0	0	0	0	0	0	0	0	8409917.2	7.204e+08	21944754	0	0	0	0	0	0	0	0	0	0	5.042e+08	0	9.265e+09	0	0	42065061	1.275e+10	0	0	0	15885059	0	6.935e+08	1.193e+08	0	0	0	0	0	1.101e+09	53835192	0	0	0
2062	2016	2.644e+09		0									13399162	6.427e+08	32359292				0							5.385e+08		7.083e+09			21357096	1.097e+10				7541336.9		8.875e+08	1.895e+08						1.087e+09	24945522
2062	2017	2.971e+09											32940000	5.359e+08	20637393											4.136e+08		6.388e+09			19695781	1.038e+10				25198326		9.488e+08	3.963e+08						1.061e+09	14106442
2062	2018	2.604e+09											22094772	5.894e+08	17185008											3.183e+08		7.200e+09			1.382e+08	1.089e+10				22284478		1.471e+09	6.978e+08						1.196e+09	44439127
2062	2019	2.874e+09								1.348e+08				1.225e+09	14255552											2.862e+08		7.442e+09			1.018e+08	1.210e+10						1.283e+09	8.679e+08						1.247e+09	4701937.8
2063	2010	5.648e+08		0					0	38955364			1000000	85201808	2465297.8	0	0		0					0	0	4830264.8	0	7223447	0		0	7.045e+08				0	0	0	1.251e+08					0	78220746	0	0	0	0
2063	2011	5.773e+08		0					0	1.106e+08			16411547	1.522e+08	17579161	0	0		0					0	0	5305913.5	0	6518436	0		0	8.860e+08				0	0	0	1.312e+08					0	78779487	0	0	0	0
2063	2012	8.405e+08	0	0	0	0	0	0	0	49423550	0	0	25000000	1.675e+08	11849694	0	0	0	0	0	0	0	0	0	0	6550826.3	0	0	0	0	0	1.101e+09	0	0	0	0	0	0	1.593e+08	0	0	0	0	0	1.125e+08	657976	0	0	0
2063	2013	9.996e+08	0	0	0	0	0	0	0	1.248e+08	0	0	62899117	2.471e+08	48634870	0	0	0	0	0	0	0	0	0	0	9864364.3	0	3059776.3	0	0	0	1.496e+09	0	0	0	0	0	0	1.853e+08	0	0	0	0	0	1.135e+08	987553	0	0	0
2063	2014	1.065e+09	0	0	0	0	0	0	0	1394529.7	0	0	17570812	3.253e+08	15407497	0	0	0	0	0	0	0	0	0	7500000	32974789	0	8323590.6	0	0	10007590	1.484e+09	0	0	0	1000000	0	0	1.896e+08	0	0	0	0	0	2.026e+08	0	0	0	0
2063	2015	9.324e+08	0	0	0	0	0	0	0	405655	0	0	30651220	4.259e+08	32726697	0	0	0	0	0	0	0	0	0	20000000	43118338	0	37441000	0	0	4000000	1.527e+09	0	0	0	2.156e+08	0	0	3035655.3	0	0	0	0	0	2.039e+08	388100	0	0	0
2063	2016	1.067e+09		0						570265			51742634	5.411e+08	25277875				0							36917131		31773571				1.755e+09				2.156e+08			34503761					25528650	1.853e+08	4800631.6
2063	2017	1.054e+09											43339869	6.841e+08	15524844											27090862		32819486			1279857.6	1.859e+09				1.656e+08			51647295					28723356	1.850e+08	41711753
2063	2019	2.942e+08								8.700e+08			36845555	7.915e+08	9826411.1										15000000	33804311		31608743			1426098.8	2.069e+09							1.209e+08					43020544	1.656e+08	97220739
2064	2010	29628173		0					0	0			3.664e+08	1.569e+08	64037884	0	0		0					0	0	247302.6	0	2.990e+08	0		0	9.163e+08				0	0	0	0					0	9.760e+08	14736565	0	0	0
2064	2011	30860773		0					0	0			2.508e+08	2.317e+08	72475893	0	0		0					0	0	553060.61	0	2.753e+08	0		0	8.617e+08				0	0	0	0					0	8.490e+08	3.894e+08	0	0	0
2064	2012	72443281	0	0	0	0	0	0	0	0	0	0	3.948e+08	2.466e+08	40782167	0	0	0	0	0	0	0	0	0	0	11712863	0	3.421e+08	0	0	0	1.108e+09	0	0	0	0	0	0	0	0	0	0	0	0	1.121e+09	49738106	0	0	0
2064	2013	82047161	0	0	0	0	0	0	0	0	0	0	6.426e+08	2.440e+08	43077096	0	0	0	0	0	0	0	0	0	0	1767460.4	0	2.631e+08	0	0	0	1.277e+09	0	0	0	0	0	0	0	0	0	0	0	0	9.810e+08	1.519e+08	0	0	0
2064	2014	5.318e+08	0	0	0	0	0	0	0	0	0	0	4.976e+08	2.900e+08	63842774	0	0	0	0	0	0	0	0	0	0	1228569.2	0	3.454e+08	0	0	1.927e+08	1.923e+09	0	0	0	0	0	0	0	0	0	0	0	0	9.357e+08	1.224e+09	0	0	0
2064	2015	1.626e+08	0	0	0	0	0	0	0	0	0	0	4.470e+08	4.440e+08	60862271	0	0	0	0	0	0	0	0	0	0	4353168.9	0	5.279e+08	0	0	2.006e+08	1.847e+09	0	0	0	0	0	0	4.020e+08	0	0	0	0	0	1.671e+09	1.022e+09	0	0	0
2064	2016	2.941e+08		0									5.745e+08	4.282e+08	66287628				0							1654112		5.501e+08			2.004e+08	2.115e+09							4.123e+08						2.264e+09	2.260e+08
2064	2017	2.024e+08											1.075e+09	4.328e+08	39259603											2117182.8		6.153e+08			78391352	2.445e+09							4.328e+08						2.025e+09	2.974e+08
2064	2019	2.206e+09								28440000			0	1.997e+09	3.078e+08									0	0	44471511		1.872e+09			1.936e+08	8.235e+09							5.795e+08					28760174	5.772e+09	1.599e+09
2065	2010	4.322e+08		0					0	0			30376567	4.379e+08	1.060e+08	0	0		0					0	0	1.138e+08	0	7.888e+08	0		0	1.909e+09				0	0	0	40717000					16700606	1.407e+08	13777846	0	0	0
2065	2011	4.497e+08		0					0	0			68479318	6.507e+08	89168902	0	0		0					0	0	1.379e+08	0	1.202e+09	0		0	2.598e+09				0	0	0	40717000					5825506.6	2.143e+08	8916239.5	0	0	0
2065	2012	4.760e+08	0	0	0	0	0	0	0	0	0	0	71083055	1.005e+09	1.376e+08	0	0	0	0	0	0	0	0	0	0	1.736e+08	0	1.340e+09	8706.77	0	0	3.204e+09	0	0	0	0	0	0	40617000	0	0	0	0	5496740.5	2.356e+08	16085996	0	0	0
2065	2013	1.302e+09	0	0	0	0	0	0	0	0	0	0	23450531	1.818e+09	2.202e+08	0	0	0	0	0	0	0	0	0	0	2.053e+08	0	1.261e+09	0	0	64332899	4.893e+09	0	0	0	0	0	0	38941540	0	0	0	0	0	5.017e+08	21575894	0	0	0
2065	2014	1.096e+09	0	0	0	0	0	0	0	0	0	0	51327191	2.952e+09	1.944e+08	0	0	0	0	0	0	0	0	0	0	2.354e+08	0	1.190e+09	0	0	1.022e+08	5.822e+09	0	0	0	3.802e+08	0	0	0	0	0	0	0	0	5.317e+08	22110497	0	0	0
2065	2015	1.138e+09	0	0	0	0	0	0	0	0	0	0	50052944	3.585e+09	3.746e+08	0	0	0	0	0	0	0	0	0	0	3.013e+08	0	2.049e+09	0	0	99630730	7.598e+09	0	0	0	1.137e+09	0	0	608444.42	0	0	0	0	0	4.435e+08	35020435	0	0	0
2065	2016	1.125e+09		0									73249698	4.250e+09	5.824e+08				0							5.020e+08		2.995e+09			1.043e+08	9.632e+09				6.641e+08			4598835.4						3.903e+08	12033413
2065	2017	1.749e+09											1.816e+08	4.728e+09	8.559e+08											5.081e+08		3.670e+09			94063445	1.179e+10				6.516e+08			1.365e+08						3.066e+08	10300218
2065	2019	1.981e+09											43954477	5.940e+09	6.508e+08											5.098e+08		5.298e+09	22293725		1.315e+08	1.458e+10						1.788e+08	1.501e+08					25557826	2.331e+08	59109720
2066	2010	2.671e+08		0					0	0			75237117	2.942e+08	63262027	0	0		0					0	0	9196812	0	2.795e+08	0		0	9.885e+08				0	0	0	0					0	4.730e+08	75945173	22320.27	0	0
2066	2011	2.284e+08		0					0	0			87952262	4.924e+08	87225744	0	0		0					0	0	10881947	0	4.975e+08	0		0	1.404e+09				0	0	0	0					0	6.099e+08	73024427	0	0	0
2066	2012	2.218e+08	0	0	0	0	0	0	0	0	0	0	1.848e+08	6.775e+08	1.085e+08	0	0	0	0	0	0	0	0	0	0	20154619	0	6.377e+08	0	0	0	1.850e+09	0	0	0	0	0	0	0	0	0	0	0	0	7.233e+08	1.755e+08	961882.75	0	0
2066	2013	1.683e+08	0	0	0	0	0	0	0	0	0	0	2.542e+08	7.596e+08	79243624	0	0	0	0	0	0	0	0	0	0	79225243	0	6.575e+08	0	0	0	1.998e+09	0	0	0	0	0	0	0	0	0	0	0	0	7.184e+08	1.739e+08	0	0	0
2066	2014	1.860e+08	0	0	0	0	0	0	0	0	0	0	2.616e+08	8.738e+08	72222314	0	0	0	0	0	0	0	0	0	0	78377939	0	6.689e+08	0	0	0	2.141e+09	0	0	0	0	0	0	0	0	0	0	0	0	8.055e+08	89032278	0	0	0
2066	2015	2.558e+08	0	0	0	0	0	0	0	0	0	0	2.984e+08	1.015e+09	71377667	0	0	0	0	0	0	0	0	0	0	77390802	0	6.816e+08	0	0	1893335.7	2.401e+09	0	0	0	0	0	0	0	0	0	0	0	0	8.062e+08	51104609	0	0	0
2066	2016	2.301e+08		0									3.264e+08	8.617e+08	1.082e+08				0							22450165		7.107e+08			3702790	2.263e+09													8.192e+08	43487102
2066	2017	4.065e+08											3.083e+08	7.502e+08	1.448e+08											95560169		8.487e+08			9337910.9	2.563e+09													6.864e+08	1.235e+08
2066	2018	4.049e+08											2.451e+08	7.040e+08	1.132e+08										6260500	29564508		9.250e+08			4163070.2	2.426e+09				1									8.109e+08	1.524e+08
2066	2019	4.314e+08											21299551	7.044e+08	1.123e+08											27963513		9.726e+08			12908465	2.521e+09													9.287e+08	74096451
2066	2020	2.717e+08											1.490e+08	6.237e+08	87800593											27010549		8.746e+08			3728527.6	2.464e+09													9.284e+08	51214529
2067	2010	3.931e+08		0					0	0			2.390e+08	6.208e+08	61370913	0	0		0					0	0	3545469.2	0	4.395e+08	0		0	1.757e+09				0	0	0	50177818					0	2.395e+09	32093335	5145179.4	0	0
2067	2011	1.224e+09		0					0	0			6.653e+08	4.720e+08	75765481	0	0		0					0	0	4541540.5	0	4.359e+08	0		0	2.877e+09				0	0	0	68089291					0	2.308e+09	56060279	0	0	0
2067	2012	7.957e+08	0	0	0	0	0	0	0	0	0	0	8.776e+08	5.100e+08	42573194	0	0	0	0	0	0	0	0	0	0	4456237	0	3.887e+08	0	0	5004054.3	2.624e+09	0	0	0	0	0	0	81258694	0	0	0	0	0	2.226e+09	1.092e+08	0	0	0
2067	2013	6.121e+08	0	0	0	0	0	0	0	0	0	0	8.118e+08	5.437e+08	33503549	0	0	0	0	0	0	0	0	0	0	12885607	0	3.663e+08	0	0	3660645.6	2.384e+09	0	0	0	0	0	0	1.079e+08	0	0	0	0	0	2.180e+09	3.242e+08	0	0	0
2067	2014	6.701e+08	0	0	0	0	0	0	0	0	0	0	7.152e+08	5.020e+08	27960457	0	0	0	0	0	0	0	0	0	0	10638570	0	4.264e+08	0	0	55138056	2.408e+09	0	0	0	1100000	0	0	1.502e+08	0	0	0	0	3502300	2.179e+09	8.480e+08	0	0	0
2067	2015	3.670e+08	0	0	0	0	0	0	0	0	0	0	7.917e+08	5.170e+08	8395710.4	0	0	0	0	0	0	0	0	0	0	7374188.3	0	4.002e+08	0	0	52112926	2.144e+09	0	0	0	5900000	0	0	2.371e+08	0	0	0	0	28505263	2.538e+09	5.515e+08	0	0	0
2067	2016	2.807e+08		0									9.240e+08	4.197e+08	10697179				0							5422222.5		2.695e+08			2.469e+08	2.157e+09				25500000			2.704e+08					1.049e+08	2.941e+09	2952241.8
2067	2017	3.217e+08											1.482e+09	5.539e+08	5843001.2											10624853		4.717e+08			285903.78	2.846e+09				83100000			3.034e+08					75153269	2.750e+09	42499929
2067	2019	4.947e+08								21249994			8.188e+08	4.382e+08	15474349											5513810.5		4.515e+08			1.000e+08	2.346e+09							2.697e+08					91644804	2.463e+09	62703523
2068	2010	2.797e+08		0					0	0			1.375e+08	6.030e+08	38908999	0	0		0					0	0	9917830.1	0	3.482e+08			0	1.417e+09				0	0	20000000	24585153					0	1.155e+09	2.794e+08	6357397.3	0	0
2068	2011	4.172e+08		0					0	0			2.639e+08	7.293e+08	76920155	0	0		0					0	0	15405731	0	6.169e+08	0		0	2.120e+09				0	0	0	24351909					0	1.806e+09	1.096e+08	939341.29	0	0
2068	2012	3.802e+08	0	0	0	0	0	0	0	0	0	0	3.441e+08	9.399e+08	1.245e+08	0	0	0	0	0	0	0	0	0	0	13288569	0	6.897e+08	0	0	0	2.492e+09	0	0	0	0	0	0	21573115	0	0	0	0	0	2.192e+09	2.584e+08	26672765	0	0
2068	2013	6.733e+08	0	0	0	0	0	0	0	0	0	0	1.052e+09	1.143e+09	1.661e+08	0	0	0	0	0	0	0	0	0	0	14415933	0	7.632e+08	0	0	0	3.812e+09	0	0	0	0	0	0	21637593	0	0	0	0	0	2.492e+09	3.515e+08	12834123	0	0
2068	2014	7.018e+08	0	0	0	0	0	0	0	0	0	0	5.533e+08	1.127e+09	89309869	0	0	0	0	0	0	0	0	0	0	11862605	0	7.711e+08	0	0	71538664	3.325e+09	0	0	0	0	0	0	16121249	0	0	0	0	0	2.819e+09	3.627e+08	7752065.1	0	0
2068	2015	5.097e+08	0	0	0	0	0	0	0	0	0	0	1.049e+09	7.911e+08	46810093	0	0	0	0	0	0	0	0	0	0	30893862	0	5.200e+08	0	0	57129309	3.004e+09	0	0	0	0	0	0	11013747	0	0	0	0	0	2.913e+09	1.673e+08	0	0	0
2068	2016	4.610e+08		0									7.800e+08	9.156e+08	69599425				0							9304994.3		5.861e+08			44305029	2.866e+09							9678891						2.896e+09	1.347e+08	3741843.1
2068	2017	6.209e+08											9.904e+08	1.299e+09	1.343e+08											10574738		8.729e+08			41922224	3.970e+09							10590473						3.038e+09	1.181e+08	910080.34	56742060
2068	2019	7.982e+08											6490844.8	1.203e+09	60775024											4119449		6.010e+08			1.076e+08	3.617e+09							32306566						2.985e+09	2.363e+08
2069	2011	5.758e+08		0						0			0	1.935e+08	1.629e+08				0					0	1617000	21902910		2.358e+09	2979075.8		0	3.317e+09				0	0	0	1.242e+08					0	6.163e+08	17000003	0	0	0
2069	2012	5.282e+08	0	0	0	0	0	0	0	0	0	0	0	1.722e+08	2.522e+08	0	0	0	0	0	0	0	0	0	0	12695741	0	2.449e+09	3962041.1	0	0	3.419e+09	0	0	0	0	0	0	1.270e+08	0	0	0	0	0	6.626e+08	1.363e+08	0	0	0
2069	2013	4.618e+08	0	0	0	0	0	0	0	0	0	0	0	1.801e+08	1.235e+08	0	0	0	0	0	0	0	0	0	1764000	38262542	0	2.684e+09	4731591.1	0	5000000	3.500e+09	0	0	0	0	0	0	1.262e+08	0	0	0	0	0	8.420e+08	2.713e+08	0	0	0
2069	2014	5.959e+08	0	0	0	0	0	0	0	0	0	0	0	2.019e+08	1.636e+08	0	0	0	0	0	0	0	0	0	0	35720047	0	1.707e+09	7843489.2	0	16000000	2.728e+09	0	0	0	0	0	0	1.334e+08	0	0	0	0	0	1.291e+09	50393448	0	0	0
2069	2017	4.941e+08											9493781.6	4.367e+08	1.161e+08											19026162		1.209e+09	2087482.3		53277781	2.340e+09				2258772.7			1.535e+08						1.044e+09	30214493
2069	2019	4.898e+08								4510000			19850773	3.113e+08	94080823										1000000	33378993		7.048e+08	171394.79		9123865	1.667e+09							90192049						9.299e+08	15274439
2070	2011	4.593e+08		0					0	0			56061983	1.384e+08	1.607e+08	0	0		0					0	0	35686914	0	4.188e+08	0		0	1.269e+09				0	0	0	0					0	6.590e+08	25839953	0	0	0
2070	2012	5.981e+08	0	0	0	0	0	0	0	0	0	0	69686513	3.220e+08	1.715e+08	0	0	0	0	0	0	0	0	0	0	32051667	0	6.008e+08	132105.1	0	0	1.794e+09	0	0	0	0	0	1650000	31211405	0	0	0	0	0	7.891e+08	50924415	160256.41	0	0
2070	2013	1.542e+08	0	0	0	0	0	0	0	0	0	0	77671026	4.277e+08	1.116e+08	0	0	0	0	0	0	0	0	0	0	70756319	0	6.029e+08	530088.56	0	0	1.445e+09	0	0	0	0	0	1650000	32912924	0	0	0	0	4625911.7	7.395e+08	54609033	906242.9	0	0
2070	2015	23096484	0	0	0	0	0	0	0	0	0	0	4690800	3.990e+08	75627407	0	0	0	0	0	0	0	0	0	0	45789423	0	6.845e+08	1492877.6	0	6538179.5	1.241e+09	0	0	0	0	0	1650000	36455970	0	0	0	0	4317517.7	6.540e+08	51351840	0	0	0
2070	2016	29644061		0									37673506	4.947e+08	26097519				0							51288585		6.106e+08	1060199.5		375832.23	1.251e+09						1650000	38319870					3709200	6.209e+08	46948638
2070	2017	35240149											12293777	3.866e+08	9540744.6											62247461		2.335e+08	4000		5052257.5	7.445e+08						1650000	40200184					3555003	4.066e+08	41986288
2071	2010	1.987e+08		0					0	0			6693472.8	75932230	16226682	0	0		0					0	0	194302.41	0	1.010e+08	0		0	3.987e+08				40320000	0	0	3010000					0	1.490e+08	68241436	0	6477776.6	0
2071	2011	95152321		0					0	0			27278560	77895016	22560198	0	0		0					0	0	3088381.9	0	1.200e+08	0		0	3.460e+08				20420000	0	0	3010000					8025035.9	2.013e+08	2.553e+08	82682911	6477776.6	0
2071	2012	73825773	0	0	0	0	0	0	0	0	0	0	17152051	80479104	6197878	0	0	0	0	0	0	0	0	0	0	2738467.3	0	1.102e+08	0	0	0	2.906e+08	0	0	0	17460000	0	0	3010000	0	0	0	0	7551077.8	2.836e+08	3.196e+08	10529195	0	0
2071	2013	77198402	0	0	0	0	0	0	0	0	0	0	16509606	87142410	7308703.8	0	0	0	0	0	0	0	0	0	0	2671814.2	0	93309977	0	0	0	2.841e+08	0	0	0	24815800	0	0	3010000	0	0	0	0	7077119.7	3.648e+08	2.497e+08	2413719.5	0	0
2071	2014	91936200	0	0	0	0	0	0	0	0	0	0	1500000	6.411e+08	2443117.2	0	0	0	0	0	0	0	0	0	0	3058749.5	0	3.432e+08	0	0	1315485.8	1.085e+09	0	0	0	0	0	0	0	0	0	0	0	0	5370353	0	0	0	0
2071	2015	1.843e+08	0	0	0	0	0	0	0	0	0	0	10300000	8.717e+08	92712468	0	0	0	0	0	0	0	0	0	0	6191459.8	0	3.642e+08	0	0	0	1.529e+09	0	0	0	0	0	0	0	0	0	0	0	408750.3	1.115e+08	6784205.9	0	0	0
2071	2017	1.984e+08											6825942.4	1.102e+09	99454246											50198445		1.596e+08			36087529	1.653e+09							558134.49					368379.9	3.007e+08	47114826
2071	2019	29983752								14470000				3.016e+08	79195926											38238504		1.347e+08			8075213	6.062e+08							274936.91						3.032e+08	20696639
2072	2010	1.785e+08		0					0	0			0	89253799	67580336	0	0		0					0	0	13113853	0	2.915e+08	0		0	6.400e+08				0	0	0	0					0	7.724e+08	62423495	126873.68	0	0
2072	2011	1.252e+08		0					0	0			1350000	51449360	45459250	0	0		0					0	0	16747320	0	1.665e+08	0		0	4.067e+08				0	0	0	0					1.377e+08	4.309e+08	60295420	74674.16	0	0
2072	2013	1.035e+08	0	0	0	0	0	0	0	0	0	0	1736727.8	80108787	90921501	0	0	0	0	0	0	0	0	0	0	7095450.5	0	1.942e+08	0	0	0	4.775e+08	0	0	0	0	0	0	0	0	0	0	0	1.436e+08	3.781e+08	23106266	656710.91	0	0
2072	2014	1.143e+08	0	0	0	0	0	0	0	0	0	0	1131177	2.211e+08	1.096e+08	0	0	0	0	0	0	0	0	0	0	1.198e+08	0	1.953e+08	0	0	27044641	7.883e+08	0	0	0	0	0	0	12938121	0	0	0	0	0	2.960e+08	1967041.5	0	0	0
2072	2015	907988.08	0	0	0	0	0	0	0	0	0	0	0	2.230e+08	17928068	0	0	0	0	0	0	0	0	0	0	59657671	0	1.910e+08	0	0	0	4.925e+08	0	0	0	0	0	0	3792749.1	0	0	0	0	0	2.047e+08	0	0	0	0
2072	2016	10412012		0										39908318	1272775.6				0							4.115e+08					17888.87	4.632e+08				31452300			3140696.9						3395773.8
2072	2017	12641714												62347936	1024073.6											3.913e+08		2350.43			652295.88	4.680e+08				31452300			1327452.5						2995653.4
2072	2019	5959200.4												46170223	8725120.6											2.855e+08					11122978	3.575e+08												2.173e+08
2072	2020	15896888								70032481				18385560	33900460											24752655					10058945	1.730e+08												2.160e+08
2073	2010	8.305e+08		0					0	0			2.318e+08	1.238e+09	2.148e+08	0	0		0					0	0	25191362	0	6.371e+08	0		0	3.177e+09				0	0	0	4063912					18023462	5.518e+08	1.301e+08	0	0	0
2073	2011	6.907e+08		0					0	0			3.300e+08	1.840e+09	4.921e+08	0	0		0					0	0	30047105	0	7.768e+08	0		316837.34	4.160e+09				1.667e+08	0	0	23139332					20358937	7.429e+08	66769755	0	0	0
2073	2012	6.587e+08	0	0	0	0	0	0	0	0	0	0	3.850e+08	1.978e+09	4.174e+08	0	0	0	0	0	0	0	0	0	0	2.544e+08	0	1.259e+09	0	0	271690.06	4.953e+09	0	0	0	1.726e+08	0	0	38598127	0	0	0	0	37264225	7.791e+08	78203564	0	0	0
2073	2013	8.299e+08	0	0	0	0	0	0	0	0	0	0	4.924e+08	1.773e+09	3.318e+08	0	0	0	0	0	0	0	0	0	0	57083502	0	1.227e+09	0	0	1.023e+08	4.813e+09	0	0	0	3.193e+08	0	0	52877013	0	0	0	0	36149665	8.627e+08	2.517e+08	0	0	0
2073	2014	6.176e+08	0	0	0	0	0	0	0	0	0	0	2.218e+08	2.040e+09	3.658e+08	0	0	0	0	0	0	0	0	0	0	1.119e+08	0	1.328e+09	0	0	2.223e+08	4.907e+09	0	0	0	3.500e+08	0	0	24775282	0	0	0	0	35275183	1.679e+09	63424455	0	3445213.4	0
2073	2015	7.019e+08	0	0	0	0	0	0	0	0	0	0	3.762e+08	1.999e+09	2.524e+08	0	0	0	0	0	0	0	0	0	0	1.312e+08	0	1.372e+09	0	0	1.794e+08	5.012e+09	0	0	0	3.048e+08	0	0	23346740	0	0	0	0	34427444	1.761e+09	50850016	0	10368154	0
2073	2016	1.008e+09		0									1.858e+08	1.566e+09	2.618e+08				0							1.815e+08		1.489e+09	20000000		8.049e+08	5.518e+09				1.254e+08			65685824					33297312	1.656e+09	52392807		11417406
2073	2017	1.249e+09											4.379e+08	1.259e+09	2.766e+08											2.643e+08		1.337e+09	39450000		8.419e+08	5.705e+09				82731500			1.072e+08					32110740	1.458e+09	1.721e+08
2073	2019	9.909e+08								1.122e+09			3.636e+08	1.045e+09	5.401e+08											2.050e+08		1.459e+09	10500000		1.002e+08	5.855e+09							1.283e+08						1.082e+09	2.372e+08
2074	2010	1.506e+08		0					0	410065.28			8890014.9	2.552e+08	13769530	0	0		0					0	0	17349675	0	1.152e+08	0		199053.76	5.616e+08				0	0	0	0					0	2.222e+08	10510273	334375.23	0	0
2074	2011	1.371e+08		0					0	461334.43			6225000	3.050e+08	14584475	0	0		0					0	0	24519441	0	1.211e+08	0		3000000	6.120e+08				0	0	0	0					0	2.174e+08	43609441	304558.24	0	0
2074	2012	97996571	0	0	0	0	0	0	0	2375624.6	0	0	7922586.1	3.824e+08	30060895	0	0	0	0	0	0	0	0	0	0	17071689	0	1.516e+08	0	0	0	6.894e+08	0	0	0	0	0	0	0	0	0	0	0	0	2.808e+08	44014319	298977.41	0	0
2074	2013	1.854e+08	0	0	0	0	0	0	0	11896740	0	0	4556993.9	4.007e+08	9137173.7	0	0	0	0	0	0	0	0	0	0	23886007	0	1.756e+08	0	0	0	8.112e+08	0	0	0	0	0	0	0	0	0	0	0	0	3.786e+08	183866.56	669390.32	0	0
2074	2014	1.670e+08	0	0	0	0	0	0	0	8894922.5	0	0	14822000	4.412e+08	11821315	0	0	0	0	0	0	0	0	0	0	14777275	0	1.531e+08	0	0	213595.45	8.118e+08	0	0	0	0	0	0	0	0	0	0	0	0	3.877e+08	0	288028.01	0	0
2074	2015	2.011e+09	0	0	0	0	0	0	0	0	0	0	4.337e+08	1.402e+09	64319944	0	0	0	0	0	0	0	0	589208.33	0	63351396	0	4.886e+08	38099998	0	54341116	4.556e+09	0	0	0	22335716	0	1.953e+08	0	0	0	0	0	0	1.220e+09	1.383e+08	0	0	0
2074	2016	2.306e+09		0									3.051e+08	2.411e+09	1.071e+08				0					493351.8		34613775		6.303e+08	48013931		65156373	5.908e+09				5.475e+08		2.090e+08	34391118						2.604e+09	1.178e+08	283261.71
2074	2017	4.799e+09											8.457e+08	3.552e+09	1.053e+08									1396331.2		53658462		1.515e+09	39023332		2.771e+08	1.119e+10				6.507e+08		1.674e+08	3.064e+08						3.377e+09	2.604e+08	779249.85
2074	2019	3.615e+09											4.961e+08	5.607e+09	2.264e+08											1.596e+08		3.959e+09	41348362		6.117e+08	1.476e+10						1.020e+08	6.224e+08						5.549e+09	1.283e+09
2075	2011	1.137e+09		0					0	0			1.234e+09	41262691	3.395e+08	0	0		0					0	0	13505289	0	2.118e+09	0		31904536	4.915e+09				0	0	0	4.840e+08					0	4.198e+09	57524189	0	0	0
2075	2012	6.785e+08	0	0	0	0	0	0	0	0	0	0	9.233e+08	63891850	1.660e+08	0	0	0	0	0	0	0	0	0	0	9333331	0	1.375e+09	0	0	48415778	3.264e+09	0	0	0	0	0	0	4.734e+08	0	0	0	0	0	3.830e+09	40381459	0	0	0
2075	2013	4.364e+08	0	0	0	0	0	0	0	0	0	0	9.135e+08	53260850	4.178e+08	0	0	0	0	0	0	0	0	0	0	32167447	0	2.008e+09	0	0	78760905	3.940e+09	0	0	0	0	0	0	4.707e+08	0	0	0	0	0	3.407e+09	52137923	0	0	0
2075	2014	3.306e+08	0	0	0	0	0	0	0	0	0	0	8.107e+08	1.215e+08	1.601e+08	0	0	0	0	0	0	0	0	11204444	0	1.022e+08	0	1.322e+09	0	0	59354977	2.918e+09	0	0	0	55423368	0	0	3.522e+08	0	0	0	0	0	3.027e+09	3.238e+08	0	0	0
2075	2018	3.325e+08											7.089e+08	36725067	2.997e+08									93661.81		5296179.9		1.709e+09			3.996e+09	7.088e+09				3.651e+08			16118728						3.236e+09	4.330e+08
2075	2019	1.984e+08								3.569e+09				54061003	2.809e+08									216276.17		11138165		1.618e+09			10463971	6.797e+09							19866169						3.506e+09	5.912e+08
2075	2020	1.697e+08								4.649e+09				38585546	2.857e+08											8869101		1.713e+09			12069103	8.038e+09							23343590						3.891e+09	4.777e+08
2076	2010	95295789		0					0	0			3214955.8	1.212e+08	7799174.9	0	0		0					0	0	5000080.8	0	90222034	0		8000000	3.308e+08				0	0	0	7500000					0	1.710e+08	55799.3	0	0	0
2076	2011	59584554		0					0	0			6069457.2	1.713e+08	13783850	0	0		0					0	0	5620435	0	1.177e+08	0		5058383.9	3.791e+08				0	0	0	6725677.9					0	1.635e+08	2057128.6	0	0	0
2076	2012	18568388	0	0	0	0	0	0	0	0	0	0	1312661.9	1.733e+08	14808193	0	0	0	0	0	0	0	0	0	0	2316043.9	0	1.161e+08	0	0	8431843.6	3.348e+08	0	0	0	0	0	0	46180464	0	0	0	0	0	1.498e+08	2079539	0	0	0
2076	2013	1.082e+08	0	0	0	0	0	0	0	0	0	0	608700	1.100e+08	10815063	0	0	0	0	0	0	0	0	0	0	3135455.5	0	1.304e+08	0	0	7178924.9	3.703e+08	0	0	0	0	0	0	6160447.4	0	0	0	0	0	1.351e+08	15748033	0	0	0
2076	2014	84567583	0	0	0	0	0	0	0	0	0	0	3581300	1.447e+08	10147726	0	0	0	0	0	0	0	0	0	0	8295293.6	0	1.268e+08	0	0	7959101.3	3.861e+08	0	0	0	17500000	0	0	6259683.6	0	0	0	0	0	1.402e+08	0	0	0	0
2076	2015	3.420e+08	0	0	0	0	0	0	0	0	0	0	8627063.1	2.005e+08	16633223	0	0	0	0	0	0	0	0	0	0	14748160	0	1.911e+08	0	0	55334906	8.289e+08	0	0	0	20000000	0	0	6133353.5	0	0	0	0	0	2.816e+08	4066278.4	0	0	0
2076	2016	4.570e+08		0					0	0	0		5835812.7	2.312e+08	41454382	0	0		0					0	0	20545846	0	2.196e+08	0		20616996	9.963e+08			0	20000000	0	0	6315686.7					0	2.902e+08	3928269.8	0	0	0
2076	2017	1.738e+08											39890425	5.504e+08	49471484											48459417		5.368e+08			27217149	1.426e+09				5000000			9758253.8						2.744e+08	7882793
2076	2019	42528791								54232099				1.128e+08	5410985.9											4917739.5		56988059			15725205	3.217e+08							95157.11						1.091e+08
2077	2011	1.189e+09		0					0	0			5600000	8.913e+08	1.908e+08	0	0		0					0	0	15995304	0	1.184e+09	0		0	3.477e+09			0	0	0	0	41574361					1.562e+08	5.881e+08	99781215	0	975000	0
2077	2012	1.255e+09	0	0	0	0	0	0	0	0	0	0	28976609	1.169e+09	1.193e+08	0	0	0	0	0	0	0	0	5450562.1	0	18002786	0	1.411e+09	0	0	0	4.007e+09	0	0	0	0	0	0	47935356	0	0	0	0	1.174e+08	5.768e+08	94974188	0	0	0
2077	2013	1.090e+09	0	0	0	0	0	0	0	0	0	0	11996389	2.033e+09	1.396e+08	0	0	0	0	0	0	0	0	6745269.7	0	15273928	0	1.039e+09	0	0	0	4.335e+09	0	0	0	0	0	0	56950460	0	0	0	0	2.296e+08	8.917e+08	1.605e+08	0	0	0
2077	2014	6.952e+08	0	0	0	0	0	0	0	0	0	0	19487898	1.706e+09	3.883e+08	0	0	0	0	0	0	0	0	3524094.8	0	17116259	0	1.048e+09	0	0	0	3.877e+09	0	0	0	41577500	0	0	16337730	0	0	0	0	5.174e+08	5.802e+08	2.770e+08	0	0	0
2077	2015	9.311e+08	0	0	0	0	0	0	0	0	0	0	10417717	1.038e+09	32265644	0	0	0	0	0	0	0	0	1973207.3	0	10752671	0	1.621e+09	0	0	0	3.645e+09	0	0	0	51527500	0	0	3.211e+08	0	0	0	0	5.181e+08	3.932e+08	1.681e+08	0	0	0
2077	2016	5.451e+08		0									45648359	8.519e+08	3.288e+08				0					205022.21		48929129		1.657e+09	3325.48		53445123	3.531e+09				1.805e+08			3.079e+08					5.031e+08	7.690e+08	4.713e+08
2077	2017	6.036e+08											19024835	6.850e+08	3.403e+08									1479998.2		27426157		1.850e+09			3.718e+08	3.899e+09				2.155e+08			16425612					8.976e+08	9.586e+08	2.663e+08	445000
2077	2019	1.040e+09											24377947	5.200e+08	22335235											1.591e+09		3.197e+08			65787639	3.590e+09							15893260					7.112e+08	6.279e+08	7896232.3
2078	2010	8.463e+08		0						0			1.065e+09	4.425e+08	5.182e+08				0					0	12524772	26931791		7.495e+08	0		0	3.661e+09				0	0	0	5.277e+08					0	5.813e+09	1.271e+09	0	0	0
2078	2011	1.315e+09		0						0			1.211e+09	6.642e+08	9.039e+08				0					0	0	34883439		1.248e+09	0		0	5.376e+09				0	0	0	7.994e+08					0	8.377e+09	1.500e+08	0	0	0
2078	2012	8.650e+08	0	0	0	0	0	0	0	0	0	0	1.502e+09	4.800e+08	2.724e+08	0	0	0	0	0	0	0	0	0	0	40239953	0	1.286e+09	0	0	2.629e+08	4.708e+09	0	0	0	0	0	0	7.995e+08	0	0	0	0	0	7.720e+09	8.218e+08	0	0	0
2078	2013	1.691e+09	0	0	0	0	0	0	0	0	0	0	1.234e+09	6.942e+08	3.502e+08	0	0	0	0	0	0	0	0	871554.44	0	66388303	0	1.342e+09	0	0	1.042e+08	5.483e+09	0	0	0	0	0	0	7.916e+08	0	0	0	0	0	7.807e+09	6.305e+08	0	0	0
2078	2014	1.430e+09	0	0	0	0	0	0	0	0	0	0	1.057e+09	6.900e+08	3.164e+08	0	0	0	0	0	0	0	0	7147377.9	0	43100437	0	1.124e+09	0	0	1.269e+08	4.795e+09	0	0	0	0	0	0	7.395e+08	0	0	0	0	0	7.749e+09	1.716e+09	0	0	0
2078	2015	1.528e+09	0	0	0	0	0	0	0	0	0	0	2.317e+09	9.433e+08	2.801e+08	0	0	0	0	0	0	0	0	830219.27	0	1.370e+08	0	1.400e+09	49500000	0	3.715e+08	7.027e+09	0	0	0	1.302e+08	0	0	1.009e+08	0	0	0	0	0	8.625e+09	2.735e+09	0	0	0
2078	2016	1.043e+09		0									2.692e+09	1.362e+09	4.923e+08				0							1.234e+08		1.139e+09	47450000		4.321e+08	7.331e+09				1.307e+08			1.303e+08						1.128e+10	3.020e+08
2078	2017	2.437e+09											3.878e+09	1.645e+09	4.873e+08										122460	1.322e+08		1.525e+09	37818567		2.861e+08	1.043e+10				1.907e+08			1.165e+08						1.088e+10	3.454e+09
2078	2019	2.535e+09								7012712			3.331e+08	1.607e+09	4.178e+08											1.742e+08		2.456e+09			5.031e+08	1.123e+10							1.554e+08					33722933	1.670e+10	2.542e+09
2079	2010	85204852		0					0	626566.44			5142257.6	1.109e+08	18923995	0	0		0					0	0	2445715.2	0	1.431e+08	0		0	3.664e+08				0	0	0	69671087					0	3.649e+08	27803927	0	0	0
2079	2011	6.400e+08		0					0	628041.57			2992168.3	1.035e+08	23931556	0	0		0					718377.78	15647292	872549.14	0	1.485e+08	0		0	9.368e+08				0	0	0	94667587					0	4.099e+08	25509087	0	0	0
2079	2012	5.820e+08	0	0	0	0	0	0	0	996976.71	0	0	8201622.4	1.316e+08	23428989	0	0	0	0	0	0	0	0	0	0	953549.08	0	1.401e+08	0	0	5518602.2	8.928e+08	0	0	0	0	0	0	95835984	0	0	0	0	0	4.218e+08	26583379	0	0	0
2079	2013	5.346e+08	0	0	0	0	0	0	0	0	0	0	8876661.1	1.449e+08	23552294	0	0	0	0	0	0	0	0	4675068.5	0	1331958.8	0	1.412e+08	0	0	7259248.1	8.664e+08	0	0	0	0	0	0	76093056	0	0	0	0	0	4.585e+08	15250366	0	0	0
2079	2014	5.315e+08	0	0	0	0	0	0	0	0	0	0	7033400.9	1.748e+08	16415957	0	0	0	0	0	0	0	0	794475.87	0	3541668.8	0	1.456e+08	0	0	10610479	8.904e+08	0	0	0	32931394	0	0	39369305	0	0	0	0	9827990.7	4.448e+08	31392440	0	0	0
2079	2015	3.221e+08	0	0	0	0	0	0	0	0	0	0	15187600	1.739e+08	29269662	0	0	0	0	0	0	0	0	0	0	1586222.3	0	1.431e+08	0	0	2.043e+08	8.895e+08	0	0	0	32931394	0	0	47530007	0	0	0	0	9163765.3	4.707e+08	9970274	0	0	0
2079	2016	3.912e+08		0									48686144	2.493e+08	24432386				0							826821.3		1.626e+08			2.501e+08	1.127e+09				30049957			63844466					8499539.9	4.821e+08	3769292.3
2079	2017	6.003e+08											1.253e+08	3.124e+08	6335514.7											2108293.2		2.175e+08			58720919	1.323e+09				27788468			64504348					7835314.5	5.137e+08	6106598.4
2079	2018	4.093e+08											1.402e+08	3.886e+08	4784092.9											2077322.1		1.892e+08			2.568e+08	1.391e+09				28335237			56299519					11638901	4.672e+08	48155808
2079	2019	3.675e+08								4.011e+08			94836108	4.283e+08	7435450.5											1752213.2		1.973e+08			2921277.9	1.575e+09							63116356					10688191	4.673e+08	31941087
2079	2020	4.490e+08								3.840e+08			70530980	4.442e+08	10441024											1409939.6		2.121e+08			4821808.5	1.705e+09							59772762					9737481.8	4.219e+08	66061399
2080	2010	1.307e+09		0					0	0			3.478e+08	6.873e+08	74816956	0	0		0					0	0	6197089.3	0	7.121e+08	0		0	3.136e+09			0	0	0	0	51782370					0	9.682e+08	1.221e+08	262423.46	0	0
2080	2011	6.623e+08		0					0	0			4.899e+08	9.736e+08	1.721e+08	0	0		0					0	0	7377934	0	6.786e+08			1530763.7	2.985e+09			0	0	0	0	55772728					0	1.108e+09	2.083e+08	4711.64	0	0
2080	2012	4.809e+08	0	0	0	0	0	0	0	0	0	0	6.953e+08	1.246e+09	1.214e+08	0	0	0	0	0	0	0	0	0	1656094.9	18155630	0	8.968e+08	0	0	193891.2	3.461e+09	0	0	0	0	0	0	26279454	0	0	0	0	0	1.826e+09	1.996e+08	36226.51	0	0
2080	2013	3.117e+08	0	0	0	0	0	0	0	0	0	0	9.782e+08	1.339e+09	1.446e+08	0	0	0	0	0	0	0	0	0	0	20256809	0	8.605e+08	0	0	37825574	3.692e+09	0	0	0	0	0	66900111	29635551	0	0	0	0	6521771.2	1.897e+09	3.710e+08	0	0	0
2080	2014	5.319e+08	0	0	0	0	0	0	0	0	0	0	1.736e+09	1.408e+09	1.237e+08	0	0	0	0	0	0	0	0	0	0	21910484	0	1.018e+09	22065288	0	41305879	4.903e+09	0	0	0	6931200	0	1.415e+08	23783497	0	0	0	0	24789094	2.212e+09	2.800e+08	11003.43	2759834.4	0
2080	2015	7.025e+08	0	0	0	0	0	0	0	0	0	0	1.174e+09	1.664e+09	1.066e+08	0	0	0	0	0	0	0	0	0	328806.9	15325179	0	1.006e+09	31939064	0	46082682	4.747e+09	0	0	0	6931200	0	1.090e+08	24321713	0	0	0	0	25575657	2.323e+09	2.420e+08	0	2759834.4	0
2080	2016	2.230e+09		0									1.899e+09	2.198e+09	3.776e+08				0					399287.67	623004.45	1.263e+08		1.492e+09	77564183		32852859	8.435e+09				9931200		47145493	35852670					27942235	9.589e+09	1.007e+09		2760748.8
2080	2017	1.373e+09											2.406e+09	2.756e+09	4.163e+08										2657123	1.489e+08		1.831e+09	60119904		92033577	9.087e+09				14331200		25018815	62173251					1.019e+08	1.101e+10	6.036e+08
2080	2018	1.209e+09											2.672e+09	2.992e+09	3.184e+08										2657123	84876103		1.708e+09	30284351		2.724e+08	9.287e+09				24331200			1.702e+08					1.191e+08	1.145e+10	1.238e+09
2080	2019	1.655e+09											92031450	3.339e+09	1.837e+08									0	0	80414319		2.151e+09	30361997		3.718e+08	1.062e+10							3.207e+08					1.628e+08	1.367e+10	2.134e+09
2080	2020	2.933e+09											1.456e+08	3.286e+09	1.636e+08											93830482		2.109e+09			3.433e+08	1.320e+10							3.472e+08					1.389e+08	1.480e+10	2.326e+09
2081	2010	8.534e+08		0						0			1.301e+08	2.359e+09	27484664				0					1360119.6	0	96634969		35285056	0		0	3.503e+09				0	0	0	9742000					4876327.4	3.673e+08	28464434	0	0	0
2081	2011	2.441e+09		0						0			2.208e+08	4.163e+09	1.077e+08				0					1524707.3	0	1.202e+08		51128706	0		0	7.105e+09				0	0	0	9742000					4638572	4.125e+08	20921278	0	0	0
2081	2012	3.805e+09	0	0	0	0	0	0	0	0	0	0	3.091e+08	7.542e+09	1.136e+08	0	0	0	0	0	0	0	0	3681874.3	0	1.955e+08	0	63986017	0	0	0	1.203e+10	0	0	0	0	0	0	9870884	0	0	0	0	6923564.3	5.811e+08	1.159e+08	0	0	0
2081	2013	3.598e+09	0	0	0	0	0	0	0	0	0	0	3.428e+08	1.107e+10	1.493e+08	0	0	0	0	0	0	0	0	11421045	0	2.727e+08	0	83863150	0	0	7.250e+08	1.626e+10	0	0	0	0	0	0	62865913	0	0	0	0	6576365.3	5.672e+08	3.086e+08	0	0	0
2081	2014	1.983e+09	0	0	0	0	0	0	0	0	0	0	7.931e+08	1.484e+10	1.275e+08	0	0	0	0	0	0	0	0	27992423	0	3.564e+08	0	1.065e+08	0	0	1.344e+09	1.958e+10	0	0	0	3.126e+08	0	0	233702.97	0	0	0	0	2319572.9	9.753e+08	65565712	0	0	0
2081	2015	1.223e+09	0	0	0	0	0	0	0	0	0	0	1.190e+09	1.664e+10	95233648	0	0	0	0	0	0	0	0	15141596	0	2.973e+08	0	1.549e+08	0	0	1.116e+09	2.073e+10	0	0	0	2.119e+09	0	0	0	0	0	0	0	2160000.3	1.108e+09	13200611	0	0	0
2081	2016	1.873e+09		0									9.984e+08	1.785e+10	1.753e+08				0					10645356		3.069e+08		1.948e+08			6.613e+08	2.207e+10				2.707e+09			720859.87					1921664.7	1.004e+09	14470702
2081	2017	2.677e+09											1.104e+09	1.802e+10	2.391e+08									9913696.7		2.814e+08		1.946e+08			1.653e+09	2.418e+10				1.611e+09		2.470e+08	12103627					1810458.3	9.673e+08	21999991
2081	2019	6.078e+09								1.695e+09			4.366e+09	2.200e+10	2.875e+08											2.488e+08		1.013e+08	31381819		1.164e+08	3.519e+10						1.439e+09	22838424					78250562	9.102e+08	71905579
2082	2010	2.601e+08		0					0	0			94560858	45647372	17405342	0	0		0					0	0	610438.07	0	3.376e+08	0		0	7.559e+08				0	0	0	0					0	4.861e+08	2642166.6	0	0	0
2082	2011	1.539e+08		0					0	0			2.736e+08	43177418	26450664	0	0		0					0	0	1158166.4	0	3.246e+08	0		0	8.229e+08				0	0	0	0					0	4.826e+08	71268687	0	0	0
2082	2012	2.776e+08	0	0	0	0	0	0	0	0	0	0	1.941e+08	70241101	28639295	0	0	0	0	0	0	0	0	0	0	58172917	0	3.265e+08	0	0	3793501.2	9.591e+08	0	0	0	0	0	0	0	0	0	0	0	0	5.399e+08	0	0	0	0
2082	2013	2.809e+08	0	0	0	0	0	0	0	0	0	0	3.166e+08	84567930	20486194	0	0	0	0	0	0	0	0	0	0	1100370.7	0	2.889e+08	0	0	18049511	1.011e+09	0	0	0	0	0	0	1000000	0	0	0	0	0	4.714e+08	1143028.2	0	0	0
2082	2014	2.602e+08	0	0	0	0	0	0	0	0	0	0	2.580e+08	83389163	4827304	0	0	0	0	0	0	0	0	0	0	3117610.5	0	3.558e+08	0	0	55858862	1.021e+09	0	0	0	5000000	0	0	0	0	0	0	0	0	4.151e+08	47167094	0	0	0
2082	2016	5.573e+08		0									3.638e+08	57173448	15636807				0							2227861		1.816e+08			10986154	1.189e+09				5000000									4.032e+08	354983.3
2082	2018	4.973e+08											2.245e+08	2.601e+08	92911707											22324382		5.225e+08			13895171	1.634e+09				5500000									5.258e+08	56988495
2082	2019	6.509e+08											160000	4.298e+08	41656606											24550474		6.892e+08			2.114e+08	2.189e+09													3.953e+08	5.343e+08
2083	2010	4.377e+08		0						8198000			20337183	3.917e+08	1.524e+08				0						0	34147563		1.521e+09			5862027.6	2.572e+09							1.534e+08					10166085	3.161e+09	9.130e+08	85170915
2083	2011	4.595e+08		0						3408000			1250000	3.333e+08	95308699				0						0	45807079		1.917e+09			2389204.4	2.858e+09							98196563					9706257.7	3.727e+09	1.601e+08	75703544
2083	2012	5.268e+08	0	0	0	0	0	0	0	0	0	0	17813784	3.449e+08	90806459	0	0	0	0	0	0	0	0	0	0	82130600	0	1.932e+09	0	0	1540213	2.996e+09	0	0	0	0	0	0	44565685	0	0	0	0	5768590.4	3.312e+09	88796784	11371.06	0	0
2083	2013	4.067e+08	0	0	0	0	0	0	0	0	0	0	3140000	3.958e+08	35627856	0	0	0	0	0	0	0	0	0	0	49603541	0	2.095e+09	0	0	13632413	3.000e+09	0	0	0	0	2.000e+08	0	1197657.7	0	0	0	0	5571410.8	3.063e+09	2.120e+08	0	0	0
2083	2014	8.630e+08	0	0	0	0	0	0	0	10385793	0	0	61822130	3.768e+08	35227733	0	0	0	0	0	0	0	0	1044485.5	0	1.074e+08	0	2.061e+09	0	0	3.002e+08	3.817e+09	0	0	2.331e+08	0	0	0	1432478.9	0	0	0	0	5374231.3	2.963e+09	1.374e+08	0	0	0
2083	2015	9.707e+08	0	0	0	0	0	0	0	52593450	0	0	11648000	4.349e+08	19619159	0	0	0	0	0	0	0	0	451444.55	0	67944722	0	2.036e+09	0	0	5.062e+08	4.100e+09	0	0	0	0	0	1.000e+08	1263815.6	0	0	0	0	10756466	2.902e+09	64980965	0	0	0
2083	2016	4.827e+08		0						18146660			6462419.9	3.956e+08	96329493				0					851251.53		1.293e+08		1.828e+09			28506836	2.985e+09				6.415e+08		3.060e+08	1299853.4					13022156	2.632e+09	72226445
2083	2017	5.659e+08											20085570	4.782e+08	74110405									1285323.5		76478267		2.066e+09	1.000e+08		31568910	3.414e+09				2.894e+08		2.060e+08	1322140.3					14995291	2.846e+09	49714875
2083	2019	1.719e+09								6.834e+08			2029361.8	5.670e+08	62464039											1.386e+09		1.214e+09	69472701		39659535	5.771e+09						25562679	49878911						2.964e+09	15538806
2084	2010	2.059e+08		0					0	9824542.5			0	3.653e+08	15652955	0	0		0					0	0	10390520	0	3.035e+08	263353.33		0	9.109e+08				0	0	0	4909361.9					0	6.173e+08	18128201	0	0	0
2084	2011	2.210e+08		0						3431773.3			0	3.185e+08	14671951				0					0	0	36530208		3.462e+08	0		0	9.403e+08				0	0	0	5791811.6					0	5.747e+08	8444209.2	0	484586.13
2084	2012	1.755e+08	0	0	0	0	0	0	0	7602092.2	0	0	0	4.134e+08	26127841	0	0	0	0	0	0	0	0	0	0	32251766	0	3.400e+08	0	0	0	9.949e+08	0	0	0	0	0	0	27052908	0	0	0	0	0	5.376e+08	12804645	0	790096.56	0
2084	2013	1.182e+08	0	0	0	0	0	0	0	12260269	0	0	0	4.377e+08	34508900	0	0	0	0	0	0	0	0	0	0	25107056	0	3.692e+08	0	0	0	9.970e+08	0	0	0	0	0	0	31951045	0	0	0	0	0	5.021e+08	17345653	0	576721.25	0
2084	2014	1.928e+08	0	0	0	0	0	0	0	0	0	0	0	3.620e+08	34002988	0	0	0	0	0	0	0	0	0	0	32753806	0	4.019e+08	0	0	10455437	1.034e+09	0	0	0	0	0	0	30730683	0	0	0	0	0	4.949e+08	17198924	0	640677.45	0
2084	2015	3.191e+08	0	0	0	0	0	0	0	0	0	0	5422774	3.844e+08	36254246	0	0	0	0	0	0	0	0	0	0	6992356.3	0	3.566e+08	0	0	16670663	1.125e+09	0	0	0	88095954	0	0	25569050	0	0	0	0	0	4.976e+08	5839283.5	0	1362380.2	0
2084	2016	2.609e+08		0						519227.42			3315795.2	4.281e+08	35732911				0							11763862		3.184e+08			15457172	1.074e+09				94326973			23458253						4.691e+08	17926679
2084	2017	6.965e+08								9420685.3			9613931.1	3.816e+08	35343961											9125485.1		4.164e+08			61892903	1.620e+09				88138130			71252466						4.853e+08	35817672
2084	2018	7.476e+08											8766045.2	5.232e+08	20207728											37082066		3.902e+08			1.633e+08	1.890e+09				59400818			95529410						5.378e+08	37781627
2084	2019	5.652e+08											1.146e+08	5.917e+08	38736410											14728829		5.846e+08			86981077	1.996e+09							77518408						5.664e+08	75720296
2085	2011	2.153e+08		0						14120394			1.763e+08	6.922e+08	63572057				0							14824356		2.945e+08				1.471e+09							36000000						8.428e+08	65485840
2085	2012	4.933e+08	0	0	0	0	0	0	0	9829570	0	0	1.796e+08	6.466e+08	84719358	0	0	0	0	0	0	0	0	0	0	7076472.6	0	3.230e+08	0	0	24154516	1.768e+09	0	0	0	0	0	0	39000000	0	0	0	0	0	9.776e+08	59775605	0	0	0
2085	2014	7.103e+08	0	0	0	0	0	0	0	0	0	0	2.018e+08	1.034e+09	66867337	0	0	0	0	0	0	0	0	0	0	49237124	0	4.189e+08	0	0	42558679	2.523e+09	0	0	0	0	0	0	75504875	0	0	0	0	0	1.081e+09	3.071e+08	0	0	0
2085	2015	1.226e+09	0	0	0	0	0	0	0	0	0	0	3.815e+08	1.397e+09	1.421e+08	0	0	0	0	0	0	0	0	0	0	22333912	0	8.912e+08	0	0	3.384e+08	4.398e+09	0	0	0	0	0	0	92314617	0	0	0	0	0	2.220e+09	9.250e+08	0	0	0
2085	2016	1.013e+09		0									2.989e+08	1.678e+09	1.791e+08				0						0	19989110		1.044e+09			2.731e+08	4.507e+09				97872584			0						2.895e+09	5.376e+08
2085	2017	9.785e+08											5.373e+08	1.973e+09	74358894											1.720e+08		1.094e+09			2.866e+08	5.116e+09				78298067									3.312e+09	2.924e+08
2085	2018	2.248e+09											4.379e+08	2.334e+09	1.004e+08									0	0	1.334e+08		1.378e+09			97413185	6.730e+09													4.062e+09	6.563e+08
2085	2019	2.055e+09								60474900				2.424e+09	1.275e+08									0	0	5.603e+08		1.314e+09			90175748	7.010e+09													4.837e+09	4.066e+08
2086	2010	2.027e+08		0					0	0			300000	1.068e+08	12053729	0	0		0					0	0	4339569.9	0	4.152e+08	0		5417959.2	7.467e+08				0	0	0	0					0	1.051e+09	10018059	0	0	0
2086	2011	1.359e+08		0					0	0			0	1.373e+08	9943623.1	0	0		0					82373.76	0	2302369.4	0	5.661e+08	0		1229219.4	8.528e+08				0	0	0	0					0	1.158e+09	25507135	0	0	0
2086	2012	1.901e+08	0	0	0	0	0	0	0	0	0	0	100000	80234512	3407405.8	0	0	0	0	0	0	0	0	36138.67	0	4015769.3	0	6.626e+08	0	0	3136158.4	9.436e+08	0	0	0	0	0	0	0	0	0	0	0	0	1.298e+09	7094882.7	0	0	0
2086	2013	1.453e+08	0	0	0	0	0	0	0	0	0	0	150000	92238446	3118938.1	0	0	0	0	0	0	0	0	0	0	901374.25	0	8.006e+08	0	0	8903931.3	1.051e+09	0	0	0	0	0	0	0	0	0	0	0	0	1.338e+09	33848433	0	0	0
2086	2014	71602032	0	0	0	0	0	0	0	0	0	0	62881.2	1.789e+08	7851350	0	0	0	0	0	0	0	0	0	0	1388386.3	0	9.289e+08	0	0	4648329.2	1.193e+09	0	0	0	200000	0	0	0	0	0	0	0	0	1.358e+09	4159500	0	0	0
2086	2015	1.140e+09	0	0	0	0	0	0	0	0	0	0	1350000	2.215e+08	30474300	0	0	0	0	0	0	0	0	0	0	7747700.7	0	9.470e+08	0	0	2710066.3	2.351e+09	0	0	0	200000	0	0	0	0	0	0	0	0	1.328e+09	311800	0	0	0
2086	2016	4.808e+08	0	0	0	0	0	0	0	0	0	0	1120000	2.115e+08	41568787	0	0	0	0	0	0	0	0	0	0	9094283.3	0	9.835e+08	0	0	1005275.6	1.729e+09	0	0	0	1.566e+08	0	0	0	0	0	0	0	0	1.363e+09	7656285.3	0	0	0
2086	2017	4.472e+08												3.088e+08	21300507											10667070		1.065e+09			2549136.1	1.856e+09				3450000									1.363e+09	81555345
2086	2019	8.586e+08												93763753	1051650.8											4.903e+08		4.311e+08			17515936	1.892e+09												96729079	1.427e+09	15749294
2087	2010	5.298e+08		0					0	0			0	1.591e+08	1.089e+09	0	0		0					0	0	39196754	0	4.988e+08	0		0	2.316e+09				5488000	0	0	0					0	1.354e+09	2.109e+08	0	0	0
2087	2011	5.829e+08		0					0	0			29930000	1.843e+08	7.459e+08	0	0		0					0	0	33558432	0	7.691e+08	0		0	2.346e+09				2900000	0	0	2970000					0	1.635e+09	2.542e+08	0	0	0
2087	2012	5.029e+08	0	0	0	0	0	0	0	0	0	0	88828546	3.304e+08	7.082e+08	0	0	0	0	0	0	0	0	0	0	20173105	0	8.503e+08	0	0	0	2.501e+09	0	0	0	2444000	0	0	21670000	0	0	0	0	0	1.928e+09	66731628	0	0	0
2087	2013	5.340e+08	0	0	0	0	0	0	0	0	0	0	96385023	4.034e+08	8.652e+08	0	0	0	0	0	0	0	0	0	0	28708927	0	8.692e+08	0	0	0	2.797e+09	0	0	0	2547000	0	0	21740213	0	0	0	0	0	1.975e+09	86531201	0	0	0
2087	2014	5.484e+08	0	0	0	0	0	0	0	0	0	0	1.123e+08	4.234e+08	5.758e+08	0	0	0	0	0	0	0	0	0	0	23393769	0	9.857e+08	0	0	73064139	2.742e+09	0	0	0	16480000	0	0	8658761	0	0	0	0	0	2.164e+09	0	0	0	0
2087	2015	6.023e+08	0	0	0	0	0	0	0	0	0	0	1.099e+08	4.303e+08	7.403e+08	0	0	0	0	0	0	0	0	0	0	33916596	0	1.200e+09	0	0	1.089e+08	3.225e+09	0	0	0	17866000	0	0	8523964.2	0	0	0	0	0	2.143e+09	38016065	0	0	0
2087	2016	1.406e+09		0									90241445	5.412e+08	1.062e+09				0							44621342		1.241e+09			1.525e+08	4.537e+09				12970000									2.453e+09	48261426
2087	2017	1.085e+09											85607513	6.182e+08	9.113e+08											41150529		2.193e+09			2.155e+08	5.150e+09				41867045									2.872e+09	40682949
2087	2019	7.838e+08												7.823e+08	1.239e+09											46855909		2.711e+09			1.791e+08	5.745e+09													2.817e+09	4540672.4
2088	2010	1.882e+08		0						0			80325837	3.150e+08	87879551				0					0	0	8107340.8		1.912e+08	0		0	8.707e+08				0	0	0	311500					811575.94	5.922e+08	69060745	1721383.8	0	0
2088	2011	35772911		0						0			1.095e+08	3.752e+08	71824223				0					0	0	7148796		2.039e+08	0		0	8.033e+08				0	0	0	311500					10949327	6.580e+08	1.019e+08	1741655	0	0
2088	2012	1.063e+08	0	0	0	0	0	0	0	0	0	0	83678723	4.247e+08	51365475	0	0	0	0	0	0	0	0	0	0	6827946	0	1.812e+08	0	0	0	8.541e+08	0	0	0	0	0	0	311500	0	0	0	0	10310098	6.439e+08	1.861e+08	2043714.7	0	0
2088	2013	40707442	0	0	0	0	0	0	0	0	0	0	1.382e+08	4.818e+08	33089050	0	0	0	0	0	0	0	0	0	0	9870422.8	0	2.018e+08	0	0	0	9.054e+08	0	0	0	0	0	0	311500	0	0	0	0	38159343	7.409e+08	28130573	16953017	0	0
2088	2014	83488527	0	0	0	0	0	0	0	0	0	0	1.896e+08	5.146e+08	18296629	0	0	0	0	0	0	0	0	0	0	11433978	0	2.189e+08	0	0	3533144.7	1.040e+09	0	0	0	311500	0	0	0	0	0	0	0	36176536	7.032e+08	17755996	16656509	0	0
2088	2015	67144996	0	0	0	0	0	0	0	0	0	0	2.549e+08	5.093e+08	18009625	0	0	0	0	0	0	0	0	0	0	13005543	0	2.372e+08	0	0	11832981	1.111e+09	0	0	0	0	0	0	0	0	0	0	0	34193729	7.392e+08	2058942.9	16232841	0	0
2088	2016	2.260e+08		0						2484987.8			3.090e+08	4.052e+08	19093691				0							23005495		1.985e+08			1077916	1.184e+09												33410482	6.853e+08	4752748.6	15924861	400000
2088	2017	4.318e+08											3.662e+08	3.943e+08	18247293									381205.48		23624305		2.081e+08			90797857	1.533e+09												34331048	6.320e+08	16059925	84878.03
2088	2019	4.453e+08											1.111e+08	6.508e+08	14861023									0		24974696		3.546e+08			3915592.4	2.031e+09												41016979	8.137e+08	15775101
2088	2020	5.892e+08											2.876e+08	6.370e+08	24711190											17362756		3.158e+08			1086630.2	2.320e+09												30738922	7.674e+08	22152488
2089	2010	4.308e+08		0					0	34200			1230000	3.150e+08	6019680	0	0		0					0	0	10126936	0	1.554e+08	303958.33		46250	9.189e+08				75537000	0	0	78512001					0	1.820e+08	60342581	0	0	0
2089	2011	1.884e+08		0					0	0			23909390	5.071e+08	14544432	0	0		0					0	0	20491692	0	1.696e+08	995256.07		0	9.251e+08				0	0	0	1.273e+08					0	2.110e+08	2.209e+08	0	0	0
2089	2012	1.270e+08	0	0	0	0	0	0	0	0	0	0	0	5.526e+08	12156443	0	0	0	0	0	0	0	0	0	0	15351290	0	2.360e+08	1821916.8	0	0	9.449e+08	0	0	0	0	0	0	1.553e+08	0	0	0	0	0	4.749e+08	79770962	0	0	0
2089	2013	99519759	0	0	0	0	0	0	0	0	0	0	976284.5	5.517e+08	18547289	0	0	0	0	0	0	0	0	429150.12	0	18406031	0	2.177e+08	1555503.1	0	50000000	9.588e+08	0	0	0	0	0	0	2.742e+08	0	0	0	0	33902335	4.676e+08	2.630e+08	0	0	0
2089	2014	3.213e+08	0	0	0	0	0	0	0	0	0	0	60105750	5.919e+08	6.508e+08	0	0	0	0	0	0	0	0	2128277.8	0	20911147	0	1.836e+08	2181414	0	80476520	1.913e+09	0	0	0	1.927e+08	0	0	1.216e+08	0	0	0	0	32985252	6.646e+08	3.080e+08	0	0	0
2089	2015	6.152e+08	0	0	0	0	0	0	0	0	0	0	10019693	5.287e+08	1.086e+09	0	0	0	0	0	0	0	0	13033.33	0	24289011	0	2.889e+08	1057336.1	0	1.007e+08	2.655e+09	0	0	0	3.967e+08	0	0	1.248e+08	0	0	0	0	32056993	8.066e+08	5.239e+08	0	0	0
2089	2016	7.190e+08		0									30275010	6.948e+08	5.507e+08				0							38940368		2.594e+08	3096302.2		1.160e+08	2.412e+09				3.635e+08			8.623e+08					31128735	1.309e+09	43190441
2089	2017	3.487e+08											1.422e+08	4.726e+08	3.869e+08											49982817		1.414e+08	32571923		79642985	1.654e+09				4.011e+08			7.497e+08					5.533e+08	8.539e+08	9899271.4
2089	2019	3.235e+08												1.009e+08	3737942.8									13368653	0	6.123e+08		17239191	21654076		5606087.9	1.087e+09							2.419e+08					81939979	6.508e+08	2194835.5
2090	2010	2.228e+08		0					0	0			15280874	1.820e+08	66086018	0	0		0					0	0	37016998	0	1.207e+08	20000000		0	6.639e+08				0	0	0	80499937					0	1.227e+08	18226787	0	0	0
2090	2011	1.846e+08		0					0	745854.27			14439104	2.803e+08	76504377	0	0		0					0	0	38427463	0	1.287e+08	0		0	7.237e+08				0	0	0	81504009					0	1.113e+08	32052388	0	0	0
2090	2012	1.767e+08	0	0	0	0	0	0	0	605372.14	0	0	16261120	3.183e+08	88274200	0	0	0	0	0	0	0	0	0	0	52053416	0	1.965e+08	0	0	0	8.487e+08	0	0	0	0	0	0	82509749	0	0	0	0	0	2.048e+08	0	0	0	0
2090	2013	3.264e+08	0	0	0	0	0	0	0	0	0	0	43649800	3.898e+08	1.229e+08	0	0	0	0	0	0	0	0	0	0	52295437	0	2.128e+08	0	0	0	1.148e+09	0	0	0	0	0	0	1.130e+08	0	0	0	0	0	1.989e+08	0	0	0	0
2090	2014	3.187e+08	0	0	0	0	0	0	0	0	0	0	20909130	5.067e+08	1.052e+08	0	0	0	0	0	0	0	0	0	0	55888016	0	2.575e+08	0	0	15600000	1.281e+09	0	0	0	78351010	0	0	5448164.9	0	0	0	0	0	1.800e+08	27876425	0	0	0
2090	2015	4.556e+08	0	0	0	0	0	0	0	0	0	0	30187565	6.531e+08	1.038e+08	0	0	0	0	0	0	0	0	0	0	76553189	0	3.569e+08	0	0	49281194	1.725e+09	0	0	0	82634640	0	0	7420542.7	0	0	0	0	0	5.835e+08	72062580	0	0	0
2090	2016	8.849e+08		0									20174468	8.652e+08	2.254e+08				0							83969598		4.652e+08			2.386e+08	2.783e+09				1.453e+08			8553881.4						6.221e+08	64017989
2090	2017	6.878e+08											28714381	1.287e+09	1.969e+08											68675057		5.321e+08			68096188	2.869e+09				1.473e+08			24702986						6.582e+08	68305894
2090	2019	5.865e+08											14503138	8.876e+08	76404106									80284.93		72249680		5.237e+08			33601591	2.218e+09							31797606						5.095e+08	2.136e+08
2091	2010	2.696e+08		0					0	18937655			16255975	4.243e+08	1.947e+08	0	0		0					0	0	2709373.1	0	1.426e+08	0		1.192e+08	1.188e+09				0	0	0	73497064					0	3.484e+08	22814802	4595260.1	0	0
2091	2011	4.190e+08		0					0	4486227.9			29130589	4.468e+08	1.553e+08	0	0		0					0	0	3119315.4	0	1.837e+08	0		1.033e+08	1.345e+09				0	0	0	68568583					0	3.689e+08	15152640	1908185.2	0	0
2091	2012	5.620e+08	0	0	0	0	0	0	0	0	0	0	17720872	4.534e+08	1.560e+08	0	0	0	0	0	0	0	0	0	0	3977981.8	0	2.034e+08	0	0	1.170e+08	1.514e+09	0	0	0	0	0	0	68488087	0	0	0	0	0	3.653e+08	4688858.1	2317739.9	0	0
2091	2013	5.637e+08	0	0	0	0	0	0	0	0	0	0	32639266	5.357e+08	1.944e+08	0	0	0	0	0	0	0	0	1137214.2	0	4538098.3	0	2.037e+08	0	0	96859238	1.633e+09	0	0	0	0	0	0	97321452	0	0	0	0	20256930	3.315e+08	7278399.6	1562096.6	0	0
2091	2014	5.786e+08	0	0	0	0	0	0	0	0	0	0	20793852	7.498e+08	1.477e+08	0	0	0	0	0	0	0	0	1509796.2	0	3973953.7	0	4.089e+08	0	0	3.700e+08	2.281e+09	0	0	0	82720000	0	0	29768553	0	0	0	0	19507482	3.370e+08	21177161	1688467	0	0
2091	2015	5.299e+08	0	0	0	0	0	0	0	0	0	0	33833477	1.100e+09	3.697e+08	0	0	0	0	0	0	0	0	2584121.9	0	16342073	0	4.473e+08	151226.64	0	4.650e+08	2.965e+09	0	0	0	52750000	0	0	1.345e+08	0	0	0	0	18758034	3.954e+08	13035122	454219.29	0	0
2091	2016	3.955e+09		0						6740000			3.358e+08	3.616e+09	7.778e+08				0					6518286.9		1.571e+08		1.587e+09			7.104e+08	1.115e+10				1.627e+08			1.702e+08					4.292e+08	1.378e+09	2.027e+08	507300.93
2091	2017	5.097e+09											4.573e+08	4.431e+09	6.848e+08									28259201	72000	88200845		1.634e+09			3.175e+09	1.560e+10				1.379e+08			2.436e+08					3.664e+08	1.688e+09	4342141.5	179857.51
2091	2019	4.936e+09								5.404e+09				4.192e+09	5.824e+08											29135730		3.661e+09			5.169e+08	1.977e+10							3.311e+08					5.427e+08	1.883e+09	2.930e+08
2092	2010	8.917e+08		0					0	9219000			2.229e+08	71919354	4.024e+08	0	0		0					42559.35	0	19057245	0	2.982e+08	0		0	1.916e+09				0	0	0	3.563e+08					0	6.656e+09	6.106e+08	19252273	0	0
2092	2011	1.630e+09		0					0	0			3.203e+08	1.034e+08	1.555e+09	0	0		0					0	0	33756914	0	3.731e+08	0		0	4.016e+09				0	0	0	5.871e+08					0	5.938e+09	3.992e+09	4.363e+08	0	0
2092	2012	9.213e+08	0	0	0	0	0	0	0	0	0	0	1.077e+09	1.479e+08	3.498e+08	0	0	0	0	0	0	0	0	0	0	35987432	0	4.276e+08	0	0	0	2.960e+09	0	0	0	0	0	0	5.466e+08	0	0	0	0	0	1.138e+10	6.571e+09	54293843	0	0
2092	2013	4.346e+08	0	0	0	0	0	0	0	0	0	0	1.170e+09	2.231e+08	8.644e+08	0	0	0	0	0	0	0	0	0	0	29057300	0	6.600e+08	0	0	1.500e+09	4.882e+09	0	0	0	0	0	0	5.405e+08	0	0	0	0	0	1.722e+10	1.774e+09	31069619	0	0
2092	2014	1.738e+09	0	0	0	0	0	0	0	0	0	0	9.243e+08	4.476e+08	7.240e+08	0	0	0	0	0	0	0	0	0	3214000	2.377e+08	0	1.330e+09	0	0	4.260e+08	5.831e+09	0	0	0	49272130	0	20600000	4.711e+08	0	0	0	0	0	2.048e+10	4.065e+09	65080197	0	0
2092	2015	1.552e+09	0	0	0	0	0	0	0	0	0	0	2.548e+09	4.920e+08	9.377e+08	0	0	0	0	0	0	0	0	17321097	3214000	2.375e+08	0	1.300e+09	0	0	1.588e+09	8.676e+09	0	0	0	49272130	0	1.816e+08	9.327e+08	0	0	0	0	0	2.344e+10	2.787e+09	53582679	0	0
2092	2016	2.616e+09		0									5.262e+09	1.057e+09	2.150e+09				0					964444.44	3214000	3.810e+08		1.670e+09			8.828e+08	1.402e+10				49272130		3.160e+09	9.836e+08						2.498e+10	2.215e+09	73935108
2092	2017	4.507e+09											6.282e+09	1.140e+09	3.039e+09											5.092e+08		2.775e+09	1.004e+08		1.204e+09	1.956e+10				49272130		3.978e+09	1.024e+09					1.289e+08	2.675e+10	2.667e+09	59829026
2092	2018	3.643e+09								2229590			4.922e+09	3.374e+09	4.232e+09											1.359e+09		2.812e+09	93548863		6.434e+08	2.108e+10				49272130		2.154e+08	1.988e+09					1.458e+08	2.839e+10	5.470e+09
2092	2019	4.523e+09												3.478e+09	3.965e+09									3279150.7		6.171e+08		3.111e+09	44592691		9.104e+08	1.907e+10						2.918e+08	2.310e+09					1.397e+08	2.803e+10	8.867e+09
2093	2010	6.773e+08		0					0	0			1193380	1.957e+08	1.053e+08	0	0		0					0	0	17403808	0	1.383e+08	0		0	1.135e+09				0	0	0	19123561					1.283e+08	1.506e+08	485460	0	0	0
2093	2011	9.461e+08		0					0	0			489636	1.974e+08	1.577e+08	0	0		0					10234325	0	15841083	0	1.787e+08	0		0	1.506e+09				0	0	0	18362184					1.623e+08	1.167e+08	12951425	0	0	0
2093	2012	7.918e+08	0	0	0	0	0	0	0	0	0	0	5697400.2	2.463e+08	2.438e+08	0	0	0	0	0	0	0	0	12110105	0	10203216	0	1.502e+08	0	0	0	1.460e+09	0	0	0	0	0	0	1.074e+08	0	0	0	0	1.656e+08	1.102e+08	76904854	0	0	0
2093	2013	2.190e+08	0	0	0	0	0	0	0	0	0	0	300000	1.475e+08	5487073.2	0	0	0	0	0	0	0	0	579333.33	0	7151167.5	0	4.711e+08	0	0	1.021e+08	9.532e+08	0	0	0	2.062e+08	0	0	2.189e+08	0	0	0	0	1.975e+08	1.021e+08	4.027e+08	0	0	0
2093	2014	2.847e+08	0	0	0	0	0	0	0	0	0	0	3094000	2.025e+08	2826381.8	0	0	0	0	0	0	0	0	0	0	5745391.2	0	6.400e+08	657754.26	0	427964.64	1.140e+09	0	0	0	90000000	0	2879024.3	1.277e+08	0	0	0	0	2.033e+08	5.307e+08	1.115e+08	0	0	0
2093	2015	1.936e+08	0	0	0	0	0	0	0	0	0	0	0	1.743e+08	40115868	0	0	0	0	0	0	0	0	0	0	10052875	0	1.046e+09	7402845	0	2592227.8	1.474e+09	0	0	0	90000000	0	27893158	1.359e+08	0	0	0	0	2.151e+08	5.524e+08	1.268e+08	0	0	0
2093	2016	1.662e+09		0										1.915e+08	63023824				0							7801519.3		1.172e+09	13786225		20310395	3.130e+09				90000000		29455410	1.906e+08					2.358e+08	5.276e+08	1.339e+08
2093	2017	4.799e+08												2.666e+08	99503197									2828888.9		8813627.8		1.167e+09	15547910		1.025e+09	3.065e+09				92000000		33743108	2.378e+08					2.419e+08	5.096e+08	2.202e+08
2093	2019	3.111e+08								5.303e+08				2.038e+08	16082157											9936871.3		1.159e+09	12448157		4.689e+08	2.711e+09						24663680	2.880e+08					2.554e+08	7.331e+08	8820800.3
2094	2010	1.871e+08		0					0	0			0	89746212	63220381	0	0		0					0	0	5106754.7	0	2.969e+08	0		0	6.421e+08				0	0	0	54991348					0	1.654e+08	0	0	0	0
2094	2011	1.859e+08		0					0	0			0	1.458e+08	1.062e+08	0	0		0					0	0	10493454	0	2.935e+08	0		0	7.419e+08				0	0	0	54990309					0	1.551e+08	35536000	0	0	0
2094	2012	2.943e+08	0	0	0	0	0	0	0	0	0	0	0	2.352e+08	42528700	0	0	0	0	0	0	0	0	0	0	6567581.3	0	2.823e+08	0	0	0	8.610e+08	0	0	0	0	0	0	53200000	0	0	0	0	0	1.414e+08	48003160	0	0	0
2094	2013	2.901e+08	0	0	0	0	0	0	0	0	0	0	0	1.865e+08	59127068	0	0	0	0	0	0	0	0	0	0	50813028	0	2.652e+08	0	0	0	8.517e+08	0	0	0	0	0	0	54767805	0	0	0	0	0	1.835e+08	3360000	0	0	0
2094	2014	1.668e+08	0	0	0	0	0	0	0	0	0	0	20000000	2.594e+08	83416175	0	0	0	0	0	0	0	0	0	0	9169225.1	0	1.536e+08	0	0	5900776.8	6.983e+08	0	0	0	52000000	0	0	2.654e+08	0	0	0	0	0	1.747e+08	21218777	0	0	0
2094	2015	4.557e+08	0	0	0	0	0	0	0	0	0	0	0	2.749e+08	1.288e+08	0	0	0	0	0	0	0	0	0	0	23037634	0	2.530e+08	0	0	65419865	1.201e+09	0	0	0	1.077e+08	0	0	2.356e+08	0	0	0	0	0	1.654e+08	30360286	0	0	0
2094	2016	5.782e+08		0									2080000	3.825e+08	1.851e+08				0							42137945		3.290e+08			65709615	1.585e+09				1.273e+08			2.589e+08						1.692e+08	35860286
2094	2017	8.456e+08											1819040.6	5.776e+08	2.857e+08											70791385		7.555e+08			47842700	2.585e+09				1.640e+08			76053009						2.113e+08
2094	2019	1.675e+09								63900000			704402.75	7.282e+08	4.071e+08											1.356e+08		9.439e+08			2.305e+08	4.185e+09							4.000e+08						1.999e+08
2095	2010	3.805e+08		0					0	346600			1010000	4850852.6	254571.33	0	0		0					0	0	1758875.4	0	0	0		0	3.887e+08				0	0	0	5274727.3					8433232.9	88711554	0	0	0	0
2095	2011	4.020e+08		0					0	399713			1195320	4719425.6	666779.88	0	0		0					0	0	2529581.1	0	0	0		0	4.115e+08				0	0	0	5439301.3					17085406	75645525	0	0	0	0
2095	2012	4.360e+08	0	0	0	0	0	0	0	290941	0	0	4416835.4	3566178.8	523348.2	0	0	0	0	0	0	0	0	0	0	1958852.8	0	0	0	0	0	4.467e+08	0	0	0	0	0	0	5709565.1	0	0	0	0	22449285	74981121	0	0	0	0
2095	2013	4.663e+08	0	0	0	0	0	0	0	284245.5	0	0	2636200	3342061.9	2273453	0	0	0	0	0	0	0	0	0	0	1693165.5	0	0	0	0	0	4.766e+08	0	0	0	0	0	0	6595644.3	0	0	0	0	23265533	71041999	150000	0	0	0
2095	2014	4.580e+08	0	0	0	0	0	0	0	240800	0	0	2887907.5	5670552.7	1855319	0	0	0	0	0	0	0	0	0	0	1593985.5	0	0	0	0	754962.5	4.710e+08	0	0	0	414956.27	0	0	11316694	0	0	0	0	16793385	73571399	0	0	0	0
2095	2015	3.507e+08	0	0	0	0	0	0	0	256200	0	0	11334356	5112922.6	3983166.7	0	0	0	0	0	0	0	0	0	0	1228750	0	612282.36	0	0	51720070	4.250e+08	0	0	0	414956.27	0	0	64696664	0	0	0	0	16062846	69358735	0	0	0	0
2095	2016	8.864e+08		0						140400			21417804	7988774.2	10398769				0							1291013.9		4625483.4			88513627	1.021e+09				414956.27			68219861					15332307	64759496
2095	2017	8.198e+08								98400			16855385	3530834.2	7046283.6											1017114.5		2380697.8			2.860e+08	1.137e+09				414956.27			63419211					4898435.5	71714242
2095	2019	9.471e+08								33671900			459088	5873416.8	5539195.3											11084226		3087367.2			4.009e+08	1.433e+09							90089769					4349600.1	63964292
2096	2010	2.002e+08		0					0	0			1798000	8547279.9	17301086	0	0		0					0	0	2109844.8	0	43418263	0		0	2.734e+08				0	2073.8	0	63305777					0	2.786e+08	18289185	0	0	0
2096	2011	1.809e+08		0					0	0			13118465	14324842	17205501	0	0		0					0	0	6133898	0	34954563	0		0	2.667e+08				0	2073.8	0	1.365e+08					0	2.827e+08	23976687	0	0	0
2096	2012	6.029e+08	0	0	0	0	0	0	0	0	0	0	80649000	73833271	1.309e+08	0	0	0	0	0	0	0	0	0	0	26999372	0	1.770e+08	0	0	0	1.092e+09	0	0	0	0	2073.8	0	2.182e+08	0	0	0	0	0	7.569e+08	83782537	94995.29	0	0
2096	2014	6.102e+08	0	0	0	0	0	0	0	0	0	0	54699856	1.560e+08	46459031	0	0	0	0	0	0	0	0	0	0	21641327	0	1.648e+08	0	0	38369122	1.092e+09	0	0	0	85184787	2073.8	0	1.694e+08	0	0	0	0	0	9.198e+08	87904871	2885.95	0	0
2096	2015	6.865e+08	0	0	0	0	0	0	0	0	0	0	1.057e+08	2.883e+08	70608346	0	0	0	0	0	0	0	0	0	0	91718499	0	1.770e+08	0	0	50183577	1.470e+09	0	0	0	3.576e+08	2073.8	0	1.378e+08	0	0	0	0	0	9.413e+08	98585161	0	0	0
2096	2016	1.148e+09		0									1.759e+08	4.143e+08	3.817e+08				0					2560250		76035066		2.225e+08	53900000		55491283	2.530e+09				1.851e+08	2073.8		1.101e+08						9.182e+08	1.305e+08
2096	2017	6.952e+08											2.257e+08	5.856e+08	61507115									533385.44		74277947		2.189e+08	53900000		71274296	1.987e+09				1.345e+08	2073.8		1.103e+08						9.706e+08	1.193e+08
2096	2018	4.876e+08											1.009e+08	6.065e+08	1.946e+08											2.140e+08		2.041e+08			69328298	1.877e+09				92992700			1.168e+08						9.903e+08	1.324e+08
2096	2019	5.097e+08												4.603e+08	1.718e+08											2.502e+08		2.608e+08			66675562	1.822e+09							1.190e+08						9.966e+08	1.402e+08
2097	2010	1.041e+09		0					0	0			47164671	1.061e+09	3.184e+08	0	0		0					0	0	22687784	0	1.178e+09	0		0	3.668e+09				0	13525104	0	10556951					0	4.653e+08	32944346	0	0	0
2097	2011	9.166e+08		0						0			26703000	1.276e+09	1.570e+08				0					0	0	39671214		1.340e+09	0		12971226	3.769e+09				0	14221133	0	24694747					0	5.255e+08	1.104e+08	0	0
2097	2012	7.141e+08	0	0	0	0	0	0	0	0	0	0	9898168	1.621e+09	1.631e+08	0	0	0	0	0	0	0	0	0	0	13833452	0	1.361e+09	0	0	1110	3.883e+09	0	0	0	0	14689215	0	30645991	0	0	0	0	0	5.855e+08	3.170e+08	0	0	0
2097	2013	6.898e+08	0	0	0	0	0	0	0	0	0	0	29893874	1.639e+09	1.563e+08	0	0	0	0	0	0	0	0	0	0	22441650	0	1.236e+09	0	0	0	3.773e+09	0	0	0	0	15012184	0	31080072	0	0	0	0	0	1.076e+09	1.438e+08	0	0	0
2097	2014	1.162e+09	0	0	0	0	0	0	0	0	0	0	1.163e+08	1.766e+09	1.348e+08	0	0	0	0	0	0	0	0	585362.99	0	30745283	0	1.159e+09	0	0	15060649	4.385e+09	0	0	0	0	15175120	0	23341059	0	0	0	0	0	1.194e+09	91987537	0	0	0
2097	2015	9.189e+08	0	0	0	0	0	0	0	0	0	0	2.292e+08	1.888e+09	1.280e+08	0	0	0	0	0	0	0	0	6139874.2	0	2.087e+08	0	1.179e+09	0	0	6699612.1	4.565e+09	0	0	0	4500000	0	0	40432143	0	0	0	0	0	1.079e+09	42258766	0	0	0
2097	2016	1.027e+09		0									1.866e+08	2.596e+09	2.521e+08				0					1625019.9		1.820e+08		1.608e+09	63529043		19631011	5.937e+09				4925990.6		84109565	38988901						3.415e+09	25367793
2097	2017	1.050e+09											3.400e+08	2.713e+09	2.646e+08									2740184.7		2.998e+08		1.944e+09	2.483e+08		6.557e+08	7.518e+09				4929429.6		5.069e+08	77019220						3.460e+09	62949213
2097	2019	1.350e+09											2.571e+08	3.700e+09	2.902e+08											5.748e+08		2.770e+09	3.894e+08		42536681	9.374e+09						6.976e+08	56694564						4.436e+09	3.008e+08
2097	2020	3.013e+09											2.624e+08	3.931e+09	3.880e+08											5.411e+08		2.481e+09	4.720e+08		36917875	1.116e+10						5.965e+08	39724864						4.348e+09	2.779e+08
2098	2010	1.262e+08		0					0	0			34008682	1.951e+08	39931488	0	0		0					0	0	9578228.3	0	2.237e+08	247962.84		0	6.288e+08				0	0	0	23939600					0	5.394e+08	21338717	0	0	0
2098	2011	1.075e+08		0					0	0			55201775	1.964e+08	20302169	0	0		0					0	0	4423695.1	0	2.275e+08	25320		42962.8	6.114e+08				0	0	0	23939600					12955970	5.493e+08	34344399	0	186560	0
2098	2012	1.436e+08	0	0	0	0	0	0	0	0	0	0	16388540	2.075e+08	19678420	0	0	0	0	0	0	0	0	0	0	3052900.8	0	2.073e+08	0	0	82469.36	5.976e+08	0	0	0	0	0	0	21189600	0	0	0	0	12161744	5.423e+08	36394783	0	0	0
2098	2013	1.110e+08	0	0	0	0	0	0	0	0	0	0	16253825	2.300e+08	5028285.6	0	0	0	0	0	0	0	0	0	0	3895651.9	0	2.193e+08	239103.9	0	1342393.4	5.871e+08	0	0	0	0	0	0	21189600	0	0	0	0	20382988	5.671e+08	11771345	0	0	0
2098	2014	1.086e+08	0	0	0	0	0	0	0	0	0	0	12587127	2.338e+08	9207119.4	0	0	0	0	0	0	0	0	0	0	3877154.2	0	2.305e+08	58462.34	0	3172780.9	6.017e+08	0	0	0	21189600	0	0	0	0	0	0	0	19320020	5.772e+08	41049516	0	195097.01	0
2098	2015	1.735e+08	0	0	0	0	0	0	0	0	0	0	18553140	2.337e+08	7611708.7	0	0	0	0	0	0	0	0	0	0	30853325	0	2.152e+08	0	0	4076956.4	6.834e+08	0	0	0	21189600	0	0	0	0	0	0	0	63729181	5.285e+08	53118919	0	0	0
2098	2016	89104283		0									11064771	2.762e+08	20247063				0							7395559.9		2.198e+08	58815.75		3595143	6.275e+08				21189600		11200000						61206072	5.820e+08	22022501
2098	2019	3.264e+08								13000000			957836.23	3.288e+08	21906576											18019650		2.392e+08			6333078.1	9.598e+08												52032611	6.242e+08	14037800
2099	2010	1.291e+08		0					0	0			24326888	1.598e+08	53817716	0	0		0					0	0	25457086	0	2.602e+08	0		0	6.527e+08				0	0	0	3215235					0	3.887e+08	38109138	4855500.5	0	0
2099	2011	1.577e+08		0					0	561040			27398363	1.724e+08	1.624e+08	0	0		0					0	0	16333994	0	3.114e+08			943027.53	8.490e+08				0	0	0	5952007					0	3.953e+08	1.158e+08	6848832.1	0	0
2099	2012	1.946e+08	0	0	0	0	0	0	0	0	0	0	6534922	1.885e+08	1.277e+08	0	0	0	0	0	0	0	0	807893.5	0	12780690	0	3.060e+08	0	0	29876281	8.668e+08	0	0	0	0	0	0	4447591.1	0	0	0	0	0	5.241e+08	3.756e+08	16204169	0	0
2099	2014	3.622e+08	0	0	0	0	0	0	0	119750	0	0	39446959	2.796e+08	16445195	0	0	0	0	0	0	0	0	0	0	26048308	0	5.750e+08	0	0	40389188	1.339e+09	0	0	0	1800000	0	0	26574856	0	0	0	0	22229964	1.147e+09	3.215e+08	5577666.3	0	0
2099	2015	7.279e+08	0	0	0	0	0	0	0	0	0	0	50288695	3.446e+08	29168634	0	0	0	0	0	0	0	0	0	0	21341466	0	6.926e+08	0	0	34291643	1.900e+09	0	0	0	1800000	0	0	22505022	0	0	0	0	20485080	1.327e+09	2.039e+08	6879707.7	0	0
2099	2016	2.819e+09		0									43734904	4.340e+08	38700113				0							75453263		6.318e+08			5877017	4.049e+09				11800000			1.892e+08					19130131	1.071e+09	2.319e+08	7180992.2
2099	2017	2.978e+09											1.275e+08	4.789e+08	56483962											3338197.6		8.093e+08			81991826	4.536e+09				21800000			59293850					13470279	1.217e+09	2.487e+08	10016236
2099	2018	1.956e+09											1.074e+08	4.795e+08	46449559											10817854		9.054e+08			2.279e+08	3.734e+09				1800000			66088140					12338615	1.215e+09	6.743e+08
2099	2019	1.557e+09												4.598e+08	33851487											18297536		8.430e+08			76406931	3.062e+09							47879382					11206951	1.724e+09	5.607e+08
21	2010	1.780e+09		0						0			48041789	1.474e+09	34441686				0					25659471	0	23633547	0	6.482e+08	0		23707812	4.058e+09				3.926e+08	0	0	5.379e+08					1.351e+08	1.337e+09	1.280e+08	0	0	0
21	2011	4.926e+09		0						7381316.5			1.174e+08	1.490e+09	61949034				0					47896414	0	82612332	0	8.124e+08	0		21844934	7.568e+09			0	2.123e+08		0	7.787e+08					1.732e+08	1.480e+09	10338449		0
21	2012	4.953e+09	0	0	0	0	0	0	0	1.238e+08	0	0	30915338	1.397e+09	60499612	0	0	0	0	0	0	0	0	76655602	0	82868835	0	7.391e+08	0	0	2292323.2	7.467e+09	0	0	0	1.562e+08	0	0	9.108e+08	0	0	0	0	1.194e+08	1.258e+09	1.355e+08	0	0	0
21	2013	8.034e+09	0	0	0	0	0	0	0	1.775e+08	0	0	53209623	1.837e+09	82953519	0	0	0	0	0	0	0	0	1.241e+08	0	1.191e+08	0	5.290e+08	0	0	5307994.2	1.096e+10	0	0	0	1.354e+08	0	0	9.572e+08	0	0	0	0	1.170e+08	1.225e+09	1.256e+08	0	0	0
21	2014	8.211e+09	0	0	0	0	0	0	0	0	18013838	0	66974031	2.215e+09	1.317e+08	0	0	0	0	0	0	0	0	1.575e+08	0	49820094	0	6.964e+08	0	0	46192765	1.159e+10	0	0	0	1.893e+08	0	0	7.287e+08	0	0	0	0	1.197e+08	1.400e+09	1.334e+08	0	0	0
21	2015	7.626e+09	0	0	0	0	0	0	0	0	49287409	0	50630186	1.623e+09	51749236	0	0	0	0	0	0	0	0	96638534	0	85302146	0	8.316e+08	0	0	68882290	1.048e+10	0	0	0	3.967e+08	0	0	6.401e+08	0	0	0	0	1.008e+08	2.115e+09	2.405e+08	0	0	0
21	2016	3.435e+09		0							3.922e+08		23961211	2.242e+09	57072351				0					30110226		42495135		1.020e+09			24606628	7.268e+09				2.970e+08			7.734e+08					86293434	2.539e+09	2.578e+08
21	2017	6.805e+09									7.560e+08		36084169	1.626e+09	67226218									1.245e+08		73015223		1.648e+09			73786262	1.121e+10				4.481e+08			8.244e+08					80965443	2.438e+09	4.781e+08
21	2019	4.804e+09									1.469e+08		22925568	1.833e+09	2.358e+09											4.328e+08		2.263e+09			1.424e+08	1.200e+10							9.161e+08					5.791e+08	2.719e+09	1.059e+09
2100	2010	1.581e+08		0					0	0			0	47678471	1.496e+08	0	0		0					0	0	23284689	0	7.258e+08	0		0	1.104e+09				0	0	0	40697382					737873.92	5.273e+08	67312350	0	168748.01	1202315.1
2100	2011	3.787e+08		0					0	0			0	82355844	85598205	0	0		0					0	0	25091591	0	6.803e+08	0		0	1.252e+09				0	0	0	58992776					698242.92	5.772e+08	2.270e+08	0	0	1218555.8
2100	2012	3.949e+08	0	0	0	0	0	0	0	0	0	0	0	1.284e+08	1.756e+08	0	0	0	0	0	0	0	0	0	0	2749405.1	0	5.895e+08	0	0	0	1.291e+09	0	0	0	0	0	0	49309909	0	0	0	0	658611.92	7.653e+08	2.277e+08	0	0	7097658.4
2100	2013	2.837e+08	0	0	0	0	0	0	0	0	0	0	250000	1.522e+08	2.292e+08	0	0	0	0	0	0	0	0	0	0	17775315	0	7.423e+08	0	0	0	1.425e+09	0	0	0	0	0	0	1.613e+08	0	0	0	0	618980.92	9.814e+08	1.283e+08	0	74274.65	6679260
2100	2014	4.196e+08	0	0	0	0	0	0	0	0	0	0	430000	98690426	2.009e+08	0	0	0	0	0	0	0	0	145004.82	0	17257493	0	7.239e+08	0	0	29711437	1.491e+09	0	0	0	0	0	0	1.488e+08	0	0	0	0	584012.32	1.080e+09	68895294	0	74274.65	6235276.3
2100	2015	7.320e+08	0	0	0	0	0	0	0	-214880	0	0	1056767	1.400e+08	2.272e+08	0	0	0	0	0	0	0	0	0	0	51926448	0	7.716e+08	0	0	1.422e+08	2.066e+09	0	0	0	0	0	0	56012179	0	0	0	0	0	1.270e+09	1.598e+08	0	247344.95	60713519
2100	2016	8.481e+08		0									1389680	1.576e+08	4.532e+08				0							14457348		8.934e+08			1.729e+08	2.541e+09							52214233						1.303e+09	3.221e+08		247344.95	52656998
2100	2017	1.814e+09											612539.15	1.974e+08	4.720e+08											27489541		9.010e+08			1.627e+08	3.575e+09							44491001						1.556e+09	3.863e+08		247344.95	67480520
2100	2019	2.001e+09								87171450			1196706.1	3.141e+08	6.733e+08											51885579		3.097e+09			4.681e+08	6.694e+09							80706123						3.215e+09	6.162e+08			1.979e+08
2101	2010	3.026e+08		0						0			24161413	3.165e+08	15416451				0					0	0	1966913		1.342e+08	0		2772888.5	7.977e+08				0	0	0	0					0	3.936e+08	35611997	0	0	0
2101	2011	1.981e+08		0					0	0			18404967	3.978e+08	15183562	0	0		0					0	0	6617340.2	0	1.719e+08	0		5029864.5	8.131e+08				0	0	0	0					0	4.661e+08	1.561e+08	0	0	0
2101	2012	1.320e+08	0	0	0	0	0	0	0	1179482.8	0	0	2369992.9	3.914e+08	16887807	0	0	0	0	0	0	0	0	0	0	865647	0	2.279e+08	0	0	22391465	7.950e+08	0	0	0	0	0	0	0	0	0	0	0	0	6.790e+08	1.326e+08	0	0	0
2101	2013	2.779e+08	0	0	0	0	0	0	0	0	2742355.6	0	33066084	6.564e+08	22893746	0	0	0	0	0	0	0	0	0	0	1527723.4	0	3.069e+08	0	0	30885302	1.332e+09	0	0	0	0	0	0	0	0	0	0	0	0	8.007e+08	82709008	0	0	0
2101	2014	1.747e+08	0	0	0	0	0	0	0	0	0	0	34991707	6.652e+08	18077625	0	0	0	0	0	0	0	0	0	0	2967051.5	0	3.767e+08	0	0	49772351	1.322e+09	0	0	0	0	0	0	0	0	0	0	0	0	8.747e+08	1.197e+08	0	0	0
2101	2015	1.483e+08	0	0	0	0	0	0	0	0	0	0	5865576.5	7.526e+08	17067267	0	0	0	0	0	0	0	0	0	0	3157623.6	0	3.223e+08	0	0	40409073	1.290e+09	0	0	0	0	0	0	0	0	0	0	0	0	1.010e+09	1.457e+08	0	0	0
2101	2016	2.923e+08		0									29332138	8.049e+08	27536144				0							1.026e+08		4.122e+08			30243391	1.699e+09				12500000									1.274e+09	1.464e+08
2101	2017	8.475e+08											1.502e+08	1.553e+09	49107581											9902757.4		7.685e+08			2.423e+08	3.621e+09							1.009e+08					8189698	2.050e+09	94824165
2101	2019	3.969e+08								2.160e+08				1.665e+09	72220279											11372964		8.399e+08	493407.25		84546005	3.440e+09						691745.72	1.011e+08					8955874.7	2.649e+09	1.658e+08
2102	2010	3.079e+08		0					0	0			37895968	1.647e+08	79407567	0	0		0					0	0	30620958	0	3.333e+08	0		4212186.3	9.579e+08				0	0	0	5290631					1.018e+08	4.079e+08	19232082	0	0	0
2102	2011	2.363e+08		0					0	0			11006396	1.775e+08	33845051	0	0		0					0	0	39908245	0	4.561e+08	0		6565775.9	9.612e+08				0	0	0	57334299					98503682	4.195e+08	4505524.9	0	0	0
2102	2012	1.442e+08	0	0	0	0	0	0	0	0	0	0	4000	1.244e+08	30216690	0	0	0	0	0	0	0	0	0	0	28232387	0	3.832e+08	0	0	5469761.7	7.157e+08	0	0	0	0	0	0	56552225	0	0	0	0	6.034e+08	3.964e+08	4010077.2	0	0	0
2102	2013	1.828e+08	0	0	0	0	0	0	0	0	0	0	746353.8	1.210e+08	28985381	0	0	0	0	0	0	0	0	0	0	15477971	0	2.908e+08	0	0	4381271.2	6.441e+08	0	0	0	0	0	0	48844875	0	0	0	0	6.455e+08	3.928e+08	28388155	0	0	0
2102	2014	1.557e+08	0	0	0	0	0	0	0	0	0	0	36473792	2.695e+08	1.178e+08	0	0	0	0	0	0	0	0	0	0	1.064e+08	0	4.036e+08	0	0	7384123	1.097e+09	0	0	0	8400000	0	0	37949514	0	0	0	0	8.292e+08	7.061e+08	41812057	0	0	0
2102	2015	2.320e+08	0	0	0	0	0	0	0	0	0	0	97621129	1.710e+08	28054134	0	0	0	0	0	0	0	0	0	0	8.741e+08	0	1.047e+08	0	0	2689487.1	1.510e+09	0	0	0	31550000	0	0	36019251	0	0	0	0	9.619e+08	4.388e+08	73883304	13574228	0	0
2102	2016	7.072e+08		0						50640100			65454510	2.631e+08	2.768e+08				0					2369808.3		2.839e+08		2.984e+08			28031061	1.976e+09				6550000			35313814					1.116e+09	5.689e+08	3.474e+08	4600000
2102	2017	6.256e+08								16335508			13500571	5.312e+08	4.558e+08									6545933.3		1.311e+08		7.100e+08			2.212e+08	2.711e+09				1190451.9			7036300.7					1.114e+09	9.795e+08	1.690e+08	21967553
2102	2019	4.923e+08								14370979			134360.79	4.183e+08	3.029e+08									14980233		1.540e+08		1.403e+09			35421985	2.822e+09						2.699e+08	3.327e+08					5.019e+08	7.652e+08	45713204
2103	2010	2.900e+08		0					0	0			2176013.8	1.474e+08	24259833	0	0		0					0	0	95601627	0	1.553e+08	0		0	7.149e+08				0	0	0	0					11917358	4.054e+08	34496193	0	0	0
2103	2011	2.985e+08		0					0	6183550			2768282.5	1.447e+08	19442466	0	0		0					0	0	33174425	0	1.595e+08	0		0	6.642e+08				0	0	0	0					16440147	3.937e+08	29153429	0	0	0
2103	2012	2.729e+08	0	0	0	0	0	0	0	2997415	0	0	1743698.5	1.398e+08	22697223	0	0	0	0	0	0	0	0	0	0	18969540	0	1.788e+08	0	0	0	6.378e+08	0	0	0	0	0	0	0	0	0	0	0	25814065	3.651e+08	41796102	0	0	0
2103	2013	2.861e+08	0	0	0	0	0	0	0	5228155	0	0	2240000	1.171e+08	16078896	0	0	0	0	0	0	0	0	0	0	23264335	0	1.772e+08	0	0	10000000	6.372e+08	0	0	0	0	0	0	0	0	0	0	0	28455974	3.565e+08	23757585	0	0	0
2103	2014	1.567e+08	0	0	0	0	0	0	0	435060	0	0	660000	1.568e+08	22360474	0	0	0	0	0	0	0	0	504064.03	0	47175786	0	1.835e+08	0	0	1.102e+08	6.783e+08	0	0	0	0	0	0	0	0	0	0	0	27446798	3.161e+08	32167939	0	0	0
2103	2019	1.651e+08								2.220e+08			2382925.5	4.783e+08	53935076											1.584e+08		2.083e+08			10826307	1.299e+09							36653786					10187812	2.770e+08	39094274
2104	2011	2.086e+08		0					0	0			0	1.167e+08	30964427	0	0		0					0	0	6162477.3	0	2.110e+08	0		0	5.734e+08				0	0	0	3000000					0	2.281e+08	0	0	0	0
2104	2012	2.549e+08	0	0	0	0	0	0	0	0	0	0	0	1.284e+08	27008164	0	0	0	0	0	0	0	0	0	0	6281450.5	0	2.290e+08	0	0	1.300e+08	7.755e+08	0	0	0	0	0	0	21000000	0	0	0	0	0	2.465e+08	0	0	0	0
2104	2013	2.929e+08	0	0	0	0	0	0	0	0	0	0	100000	86557013	15642359	0	0	0	0	0	0	0	0	0	0	7102486.6	0	2.788e+08	0	0	1.200e+08	8.011e+08	0	0	0	0	0	0	21000000	0	0	0	0	0	3.678e+08	0	0	0	0
2104	2014	6.055e+08	0	0	0	0	0	0	0	0	0	0	2394914.1	1.070e+08	10037344	0	0	0	0	0	0	0	0	0	0	5291733.3	0	2.460e+08	0	0	2.000e+08	1.176e+09	0	0	0	21000000	0	0	0	0	0	0	0	0	3.451e+08	0	0	0	0
2104	2015	5.411e+08	0	0	0	0	0	0	0	0	0	0	62974.02	2.529e+08	35399409	0	0	0	0	0	0	0	0	0	0	8487587.8	0	2.807e+08	0	0	2.000e+08	1.319e+09	0	0	0	21000000	0	0	53685341	0	0	0	0	0	3.467e+08	4370222.8	0	0	0
2104	2016	7.361e+08		0									231233.17	1.908e+08	25468747				0							8407035.7		2.789e+08			52765279	1.293e+09				21000000			2.007e+08						3.365e+08	378356.07
2104	2017	3.559e+08											2750838.6	2.155e+08	6.099e+08											7696399.5		1.628e+08			67987670	1.423e+09				21000000			2.026e+08						3.079e+08
2104	2019	5.036e+08								3.792e+08			229523.4	1.212e+08	5.087e+08											8789026.9		2.018e+08			2690045.5	1.726e+09							2.106e+08						1.778e+08	23124535
2105	2010	1.718e+08		0						1221600			2953641.2	2.855e+08	22867303				0					0		5538020.8		1.435e+08	0		0	6.334e+08					0	0	0					0	3.150e+08	1.119e+08	0	0
2105	2011	1.692e+08		0						88800			2635949	3.204e+08	26001047				0					0		4777802.4		1.940e+08	0		0	7.171e+08					0	0	0					0	5.256e+08	33922090	0	0
2105	2012	2.004e+08	0	0	0	0	0	0	0	1607837.5	0	0	1340000	3.265e+08	28705184	0	0	0	0	0	0	0	0	0	0	5914266.2	0	1.928e+08	93082.63	0	0	7.574e+08	0	0	0	0	0	0	0	0	0	0	0	0	5.190e+08	21850962	0	0	0
2105	2013	2.264e+08	0	0	0	0	0	0	0	2105579	0	0	16488106	3.071e+08	22054476	0	0	0	0	0	0	0	0	0	0	6941999.3	0	2.168e+08	0	0	17544720	8.154e+08	0	0	0	0	0	0	0	0	0	0	0	0	4.868e+08	32795864	0	0	0
2105	2014	1.826e+08	0	0	0	0	0	0	0	0	0	0	9287186.7	3.567e+08	22564170	0	0	0	0	0	0	0	0	0	0	7191213.7	0	2.487e+08	264919.91	0	15737717	8.430e+08	0	0	0	0	0	0	0	0	0	0	0	0	4.853e+08	40068687	0	0	0
2105	2015	1.784e+08	0	0	0	0	0	0	0	0	0	0	4514517.4	2.842e+08	16112470	0	0	0	0	0	0	0	0	0	0	6842618.9	0	2.101e+08	0	0	17074468	7.173e+08	0	0	0	0	0	0	0	0	0	0	0	0	4.610e+08	26970432	0	0	0
2105	2016	2.138e+08		0									9232561.2	3.438e+08	5877348.1				0							5040696.8		2.226e+08			20267446	8.206e+08													4.418e+08	18675592
2105	2017	1.603e+08											40095939	3.951e+08	5911479.5											3713143.7		2.359e+08			28616243	8.697e+08				3256454.6									4.733e+08	13671719
2105	2019	2.832e+08								5984404.1				4.408e+08	14416273											6422162.5		2.204e+08			28505861	1.008e+09							30470896						4.809e+08	7995242
2106	2010	1.026e+09		0					0	0			50584805	1.647e+08	45677604	0	0		0					10223535	0	1736800.5	0	98494059	0		321535.98	1.398e+09				69040000	0	0	0					0	8.780e+08	54667476	0	0	0
2106	2011	1.187e+09		0						0			45239161	1.389e+08	27193751				0					16663637	0	1611787		1.408e+08	0		0	1.557e+09				5256000	0	0	0					0	1.072e+09	22462670	0	0
2106	2012	8.387e+08	0	0	0	0	0	0	0	0	0	0	73898353	2.820e+08	14358702	0	0	0	0	0	0	0	0	4702235.1	0	2491356.5	0	2.148e+08	0	0	0	1.431e+09	0	0	0	0	0	0	5423256.7	0	0	0	0	0	9.880e+08	1.302e+08	0	0	0
2106	2013	1.842e+09	0	0	0	0	0	0	0	0	0	0	2.121e+08	5.783e+08	70303566	0	0	0	0	0	0	0	0	20119341	0	2504124.9	0	3.604e+08	0	0	0	3.085e+09	0	0	0	0	0	0	15260800	0	0	0	0	0	1.049e+09	8.326e+08	0	0	0
2106	2014	1.267e+09	0	0	0	0	0	0	0	0	0	0	1.994e+08	6.879e+08	11800549	0	0	0	0	0	0	0	0	10321288	0	3075826.4	0	4.528e+08	3431976.8	0	1.529e+08	2.789e+09	0	0	0	0	0	0	12997873	0	0	0	0	0	1.897e+09	2.540e+08	0	0	0
2106	2015	1.248e+09	0	0	0	0	0	0	0	0	0	0	70302062	7.342e+08	4608599.7	0	0	0	0	0	0	0	0	8283347.7	0	2162719.1	0	3.271e+08	0	0	49413376	2.444e+09	0	0	0	0	0	0	9118202.7	0	0	0	0	0	1.505e+09	1.155e+08	0	0	0
2106	2016	1.390e+09		0									7993750.7	1.144e+09	2598419.8				0					4422621.3		3188022.9		3.886e+08			16952094	2.958e+09							9363893.2						1.425e+09	53284565
2106	2017	1.469e+09											26873704	1.071e+09	8514269.6									6261830.6		2160033.6		3.966e+08			21200270	3.001e+09				1.250e+08			9809857.8						1.289e+09	88511429
2106	2018	1.472e+09											14638878	1.225e+09	6681341.3									1261877.6		3561617.7		5.500e+08			15798426	3.288e+09				1.250e+08			10832513						1.201e+09	49338184
2106	2019	1.914e+09												1.348e+09	2782793.3											1811965.1		5.360e+08			20505786	3.850e+09							11946888						1.148e+09	21159881
2106	2020	2.003e+09												2.081e+09	9669868											2161211.9		6.529e+08			25411669	4.824e+09							12510977						1.032e+09	51873512
2107	2010	3.348e+08		0					0	0			22524247	17063980	0	0	0		0					0	0	20922075	0	17815715	0		0	4.131e+08			0	0	0	0	0					0	1.922e+08	0	0	6902112.7	0
2107	2011	2.992e+08		0					0	0			38802533	16204829	17700000	0	0		0					0	0	14759846	0	22069089	0		0	4.087e+08			0	0	0	0	0					0	1.992e+08	0	0	0	0
2107	2012	3.051e+08	0	0	0	0	0	0	0	0	0	0	24947248	19545724	0	0	0	0	0	0	0	0	0	0	0	13275384	0	23989702	0	0	0	3.869e+08	0	0	0	0	0	0	0	0	0	0	0	0	1.936e+08	0	0	0	0
2107	2013	3.144e+08	0	0	0	0	0	0	0	0	0	0	23656253	22375137	0	0	0	0	0	0	0	0	0	0	0	10339605	0	29385388	0	0	0	4.002e+08	0	0	0	0	0	0	0	0	0	0	0	0	1.868e+08	0	0	0	0
2107	2014	3.360e+08	0	0	0	0	0	0	0	0	0	0	28691680	33511559	750000	0	0	0	0	0	0	0	0	0	0	9894861.3	0	26425893	0	0	0	4.353e+08	0	0	0	0	0	0	0	0	0	0	0	0	1.804e+08	0	0	0	0
2107	2015	1.911e+08	0	0	0	0	0	0	0	0	0	0	38282187	46248860	1259624.1	0	0	0	0	0	0	0	0	0	0	12264340	0	57149087	0	0	0	3.463e+08	0	0	0	0	0	0	0	0	0	0	0	0	2.149e+08	582815.26	0	0	0
2107	2016	1.944e+08	0	0	0	0	0	0	0	0	0	0	41540540	63348047	419726.08	0	0	0	0	0	0	0	0	0	0	16951262	0	61015992	0	0	1254126.7	3.789e+08	0	0	0	0	0	0	0	0	0	0	0	0	2.069e+08	10802439	0	0	0
2107	2017	3.049e+08											37343881	1.203e+08	390260.49											18645179		56844232			208710.17	5.386e+08													2.364e+08
2107	2018	3.229e+08											10337825	1.106e+08	2687256.4											27418847		83873280			3747775.6	5.616e+08													2.352e+08	26273526
2107	2019	3.007e+08											1952679.4	97574656	7332181.9									633750		90293167		95654153			2563272.5	6.192e+08													2.584e+08	45599825
2107	2020	4.944e+08											11658065	1.155e+08	4349017.3											3121148.7		1.146e+08			10543388	7.942e+08													4.692e+08
2108	2010	1.598e+08		0						0			84886694	1.924e+08	30952065				0					0	0	12033022		2.395e+08	0		0	7.195e+08				0	0	0	41343603					0	3.813e+08	5174381.7	0	0	0
2108	2011	1.118e+08		0						0			1.240e+08	3.143e+08	47156716				0					0	1700000	5314138.3		1.804e+08	0		0	7.846e+08				0	0	0	41342999					0	3.785e+08	7861820.8	0	0	0
2108	2012	2.650e+08	0	0	0	0	0	0	0	0	0	0	1.908e+08	4.415e+08	48018003	0	0	0	0	0	0	0	0	0	1700000	3966295.5	0	1.496e+08	0	0	0	1.101e+09	0	0	0	0	0	0	43229959	0	0	0	0	0	4.037e+08	1.465e+08	11909.82	0	0
2108	2013	2.181e+08	0	0	0	0	0	0	0	0	0	0	2.626e+08	5.568e+08	34038111	0	0	0	0	0	0	0	0	0	1700000	15297548	0	2.359e+08	0	0	0	1.324e+09	0	0	0	0	0	0	43749676	0	0	0	0	0	6.044e+08	87729422	0	0	0
2108	2014	4.360e+08	0	0	0	0	0	0	0	0	0	0	3.345e+08	5.017e+08	20763033	0	0	0	0	0	0	0	0	0	1700000	4585859.7	0	1.992e+08	0	0	29386956	1.528e+09	0	0	0	34255226	0	0	8169306.6	0	0	0	0	20098487	6.333e+08	1.734e+08	54483.04	0	0
2108	2015	1.568e+08	0	0	0	0	0	0	0	0	0	0	1.964e+08	6.280e+08	36906703	0	0	0	0	0	0	0	0	0	1700000	53527983	0	2.187e+08	0	0	31671213	1.324e+09	0	0	0	34255226	0	0	8181348.9	0	0	0	0	19097025	7.881e+08	1.399e+08	72311.17	0	0
2108	2016	6.204e+08		0									4.125e+08	7.281e+08	57406213				0						3040000	25336662		2.913e+08			25038901	2.163e+09				34255226			5578610					18095563	8.657e+08	2.862e+08	1952229.2
2108	2017	3.247e+08											5.476e+08	7.554e+08	42424525										3040000	52184921		2.911e+08			68225715	2.085e+09				34255226			5627191.8					17094101	1.194e+09	3.017e+08	1892734.5
2108	2018	2.115e+08								405938.04			4.658e+08	8.153e+08	37185513										1072000	9646327.7		4.697e+08			1.011e+08	2.111e+09				1255226.4			9.192e+08					16092639	1.453e+09	75708826
2108	2019	2.016e+08											1.642e+08	9.057e+08	19712134										603000	16417492		2.789e+08			86876017	1.937e+09							9.912e+08					15091177	1.404e+09	60954427
2109	2010	3.697e+08		0						0			67290988	16825862	24947758				0					0	0	886571.79		44233199	0		26011432	5.499e+08			0	0	0	0	600000					0	9.410e+08	52378370	0	0	0
2109	2011	3.610e+08		0						0			1.079e+08	28531253	1.064e+08				0					0	0	495654.59		1.064e+08	0		28098710	7.387e+08			0	0	0	0	600000					0	9.036e+08	41829164	0	0	0
2109	2012	2.792e+08	0	0	0	0	0	0	0	0	0	0	1.230e+08	44442963	1.301e+08	0	0	0	0	0	0	0	0	0	0	862339.59	0	61343001	0	0	25666582	6.646e+08	0	0	0	0	0	0	600000	0	0	0	0	0	8.399e+08	1.837e+08	1788805.1	0	0
2109	2013	1.329e+08	0	0	0	0	0	0	0	0	0	0	1.230e+08	60619392	87085700	0	0	0	0	0	0	0	0	0	0	267413.69	0	72410185	0	0	57020103	5.333e+08	0	0	0	0	0	0	10000000	0	0	0	0	0	7.898e+08	5.122e+08	3578694.1	0	0
2109	2014	1.001e+08	0	0	0	0	0	0	0	0	0	0	1.114e+08	67634541	2903172.2	0	0	0	0	0	0	0	0	0	0	113378.4	0	70619418	0	0	46608955	3.994e+08	0	0	0	10000000	0	0	0	0	0	0	0	3863813.6	1.334e+09	1.282e+08	988827.35	0	0
2109	2016	1.799e+08		0									3.133e+08	61130258	2791832.3				0							4322700		76272887	21000000		90745373	7.495e+08													3.377e+09	1833340.6
2109	2017	1.147e+08											3.206e+08	1.252e+08	946334											3996750		73855676			3194646.9	6.424e+08													3.200e+09	3335335.7
2109	2019	5.198e+08											3.026e+08	1.648e+08	1166711.7											4600000		74148885			13852450	1.081e+09													2.838e+09	60414977
2109	2020	1.034e+09												1.526e+08	27589637													68572973			2241364.9	1.375e+09													2.666e+09	78509650
2110	2010	5.525e+08		0					0	0			2.013e+08	3072839	5.963e+08	0	0		0					0	0	2334998.9	0	2.327e+09	0		0	3.682e+09				0	0	0	1.670e+08					0	3.514e+09	2.259e+08	18602767	0	0
2110	2011	1.465e+09		0					0	0			8.021e+08	132.05	2.483e+08	0	0		0					0	0	17071707	0	2.132e+09	0		0	4.665e+09				0	0	0	2.007e+08					0	3.136e+09	9.318e+08	61000092	0	0
2110	2012	8.384e+08	0	0	0	0	0	0	0	0	0	0	9.985e+08	150458.9	1.135e+08	0	0	0	0	0	0	0	0	0	0	17350745	0	1.813e+09	0	0	0	3.781e+09	0	0	0	0	0	0	3.571e+08	0	0	0	0	0	4.267e+09	2.769e+08	7676139	0	0
2110	2013	6.031e+08	0	0	0	0	0	0	0	0	0	0	4.300e+08	2021.56	2.676e+08	0	0	0	0	0	0	0	0	0	0	17435941	0	1.976e+09	0	0	1.680e+08	3.462e+09	0	0	0	0	0	0	3.783e+08	0	0	0	0	0	4.525e+09	1.724e+08	4799122.2	0	0
2110	2015	1.035e+09	0	0	0	0	0	0	0	0	0	0	60044802	4870353.2	2.641e+08	0	0	0	0	0	0	0	0	0	0	17594850	0	8.470e+08	0	0	68040201	2.297e+09	0	0	0	60359515	0	0	1.341e+08	0	0	0	0	242940.04	4.178e+09	2288591.9	4881933.5	0	0
2110	2016	3.001e+09		0									2.416e+08	6525127.2	2.457e+08				0							16487326		1.547e+09			3.296e+08	5.388e+09				60359515			1.687e+08					22334847	6.457e+09	40715279	4959798.8
2110	2017	3.686e+09											2.748e+09	218283.88	2.511e+08											9169036.4		1.482e+09			13082564	8.190e+09				60359515			2.070e+08					17511679	6.511e+09	1.515e+08	8076243.2
2110	2018	6.325e+09											3.574e+09	30102371	7.365e+08											24023668		2.502e+09			3.241e+09	1.643e+10				60359515			2.601e+08					34362409	9.715e+09	6.363e+08
2110	2019	6.017e+09								2.000e+08				1.446e+08	1.003e+09											30352229		3.500e+09			1.760e+08	1.633e+10							2.762e+08					99679512	1.033e+10	4.215e+08
2111	2010	91709268		0					0	0			0	2.700e+08	55013881	0	0		0					0	0	13133309	0	2.737e+08	0		0	7.036e+08				0	0	0	18571210					0	2.959e+08	38498261	0	0	0
2111	2011	2.849e+08		0						0			0	2.609e+08	87711730				0					0	300000	22861932	0	3.607e+08	0		0	1.017e+09				0	0	0	18101284					0	3.078e+08	76909723	0	0	0
2111	2012	1.832e+08	0	0	0	0	0	0	0	0	0	0	0	3.411e+08	90819853	0	0	0	0	0	0	0	0	0	200000	29869301	0	3.892e+08	0	0	85000000	1.119e+09	0	0	0	0	0	0	28065378	0	0	0	0	0	3.233e+08	1.854e+08	0	0	0
2111	2013	1.610e+08	0	0	0	0	0	0	0	0	0	0	0	4.349e+08	1.288e+08	0	0	0	0	0	0	0	0	0	100000	33542443	0	5.073e+08	0	0	51000000	1.317e+09	0	0	0	0	0	0	28442878	0	0	0	0	0	4.663e+08	1.127e+08	0	0	0
2111	2014	2.367e+08	0	0	0	0	0	0	0	0	0	0	4305000	5.289e+08	1.438e+08	0	0	0	0	0	0	0	0	4726897.2	0	43679354	0	6.044e+08	0	0	1.324e+08	1.699e+09	0	0	0	15001435	0	0	32017802	0	0	0	0	0	4.681e+08	1.208e+08	0	0	0
2111	2015	4.309e+08	0	0	0	0	0	0	0	0	0	0	1835418.5	6.244e+08	1.325e+08	0	0	0	0	0	0	0	0	396437.5	0	85539465	0	6.953e+08	0	0	2792479.9	1.974e+09	0	0	0	15001435	0	0	31768542	0	0	0	0	0	7.068e+08	55149660	0	0	0
2111	2016	2.820e+08		0									18017280	8.096e+08	1.602e+08				0					93256		76278835		9.264e+08			2.052e+08	2.478e+09				15001435			45879159						7.822e+08	78421794
2111	2017	5.176e+08											17434000	7.839e+08	1.804e+08									742831.74	500000	64751945		1.061e+09			2.726e+08	2.899e+09				15001435			46650373						8.505e+08	8708032.9
2111	2019	2.577e+08								3.882e+08			22493613	1.060e+09	90551990										500000	86888175		1.208e+09			21600595	3.139e+09							91892058						8.688e+08	13355528
2112	2010	1.729e+08		0					0	0			0	3.829e+08	20766861	0	0		0					0	0	31317355	0	2.983e+08	0		0	9.062e+08				0	0	0	20550461					31970869	2.259e+08	9812010.3	0	0	0
2112	2011	55778682		0					0	28800			820000	4.400e+08	18677660	0	0		0					0	0	16578460	0	3.100e+08	0		0	8.418e+08				0	0	0	21184586					30463514	2.231e+08	3309262.6	0	0	0
2112	2012	1.423e+08	0	0	0	0	0	0	0	241700	0	0	96000	3.639e+08	14443241	0	0	0	0	0	0	0	0	0	0	13802906	0	2.223e+08	0	0	0	7.572e+08	0	0	0	0	0	0	21590187	0	0	0	0	28969151	2.177e+08	0	0	0	0
2112	2013	64111223	0	0	0	0	0	0	0	165600	0	0	0	3.960e+08	12099844	0	0	0	0	0	0	0	0	0	0	18513854	0	2.722e+08	0	0	3101105.8	7.662e+08	0	0	0	0	0	0	22069884	0	0	0	0	0	2.221e+08	14720408	0	0	0
2112	2016	1.635e+08		0									3760514.6	4.146e+08	13773880				0							16736035		1.985e+08			45096952	8.560e+08				1.041e+08			18713597						2.085e+08
2112	2017	1.269e+08											10587764	3.668e+08	811840.8											27529471		2.619e+08			14280874	8.088e+08				99166274			18882362						2.003e+08
2112	2019	1.166e+08											2060208	2.985e+08	36848383											28314359		1.999e+08			6513514.4	7.327e+08							13178087						1.683e+08	5915803.9
2113	2011	1895122.2		0					0	0			2020000	1669400.7	7206390.9	0	0		0					0	0	30152032	0	11723494	0		0	54666439				0	0	0	476000					0	2354601.1	0	0	0	0
2113	2012	15320805	0	0	0	0	0	0	0	0	0	0	500000	4212691.4	1561476.1	0	0	0	0	0	0	0	0	0	0	5859594.4	0	11580747	0	0	0	39035313	0	0	0	0	0	0	476000	0	0	0	0	0	1414326.2	0	0	0	0
2113	2013	7568711	0	0	0	0	0	0	0	0	0	0	0	166250	121603.08	0	0	0	0	0	0	0	0	0	0	294911.52	0	0	0	0	96941.36	8248417	0	0	0	0	0	0	476000	0	0	0	0	0	1700924.4	0	0	0	0
2113	2014	12878898	0	0	0	0	0	0	0	0	0	0	200000	142500	1000000	0	0	0	0	0	0	0	0	0	0	619773.02	0	0	0	0	221340.73	15062511	0	0	0	476000	0	0	0	0	0	0	0	0	1523309.9	0	0	0	0
2113	2015	12437204	0	0	0	0	0	0	0	0	0	0	250000	13537.5	2000000	0	0	0	0	0	0	0	0	0	0	480259.81	0	0	0	0	302398.19	15483399	0	0	0	476000	0	0	0	0	0	0	0	0	917466.22	0	0	0	0
2113	2017	6.044e+08												1.671e+08	50152621											3.839e+08					10135631	1.216e+09				15976000			21195522						3361730.3
2113	2019	1.107e+08								43405978				1.851e+08	99415939											1.413e+08					1051619.7	5.811e+08							17166777						61304001
2114	2010	1.269e+08		0					0	0			1790000	19928519	31007675	0	0		0					0	0	2794408.9	0	5.119e+08	0		0	6.943e+08				0	0	0	94923536					0	4.821e+08	10781635	0	0	0
2114	2011	45989789		0					0	0			2480000	9466734.8	3994943	0	0		0					0	0	5252410.5	0	4.285e+08	0		0	4.957e+08			0	0	0	0	86668912					0	4.689e+08	1261125.9	0	0	0
2114	2013	1.938e+08	0	0	0	0	0	0	0	1953264.3	0	0	1172442.7	33213525	23746177	0	0	0	0	0	0	0	0	0	0	4579767.7	0	2.540e+08	0	0	0	5.125e+08	0	0	0	0	0	0	84889795	0	0	0	0	0	5.144e+08	13225659	660150.16	0	0
2114	2014	1.426e+08	0	0	0	0	0	0	0	0	0	0	0	2756650.4	26146658	0	0	0	0	0	0	0	0	0	0	1913347.5	0	1.631e+08	0	0	0	3.365e+08	0	0	0	0	0	0	86508225	0	0	0	0	0	4.925e+08	24287907	0	0	0
2114	2015	2.029e+08	0	0	0	0	0	0	0	0	0	0	0	1.094e+08	23496790	0	0	0	0	0	0	0	0	0	0	18713753	0	1.407e+08	0	0	13441885	5.086e+08	0	0	0	0	0	0	1.171e+08	0	0	0	0	0	5.156e+08	31099285	0	0	0
2114	2016	1.936e+08		0										9971167.1	6936891.1				0							37650286		2.844e+08			16262963	5.488e+08							1.161e+08						5.788e+08	39944408
2114	2017	83710920								296177.39			1628600	16620353	29039759											31826834		4.311e+08			15153091	6.093e+08							1.176e+08						6.556e+08	20306856
2114	2019	2.512e+08												1404439.3	13842834											11382234		2.266e+08			7212248.7	5.116e+08							1.201e+08						6.395e+08	19153560
2114	2020	3.207e+08											4275000	6487135.3	88932979											8905995.6		2.568e+08			6226362.5	6.923e+08							1.151e+08						6.288e+08	22822944
2115	2010	3.905e+08		0					0	0			8622099.6	3.576e+08	18583568	0	0		0					0	0	17544025	0	5.084e+08	0		148849.23	1.301e+09			0	0	0	0	12633034					0	1.971e+08	0	0	0	0
2115	2011	5.628e+08		0					0	0			12408462	4.883e+08	12664255	0	0		0					0	0	22887236	0	6.756e+08	0		103202.09	1.775e+09				0	0	0	15867625					0	2.107e+08	0	0	0	0
2115	2012	4.719e+08	0	0	0	0	0	0	0	0	0	0	14895115	5.716e+08	6223778.2	0	0	0	0	0	0	0	0	0	0	25258851	0	5.695e+08	0	0	392336.27	1.660e+09	0	0	0	0	0	0	30998570	0	0	0	0	0	1.992e+08	966605.69	0	0	0
2115	2013	3.438e+08	0	0	0	0	0	0	0	0	0	0	13742384	5.241e+08	7737012	0	0	0	0	0	0	0	0	0	0	49265662	0	4.828e+08	137106.32	0	2.021e+08	1.624e+09	0	0	0	0	0	0	62799697	0	0	0	0	0	1.790e+08	4285579.7	0	0	0
2115	2014	3.233e+08	0	0	0	0	0	0	0	0	0	0	44114980	5.628e+08	11018465	0	0	0	0	0	0	0	0	0	0	61118980	0	4.079e+08	10135.45	0	2.025e+08	1.613e+09	0	0	0	58394091	0	0	15648203	0	0	0	0	0	1.724e+08	65484851	0	0	0
2115	2015	3.845e+08	0	0	0	0	0	0	0	0	0	0	26904681	3.920e+08	7230219.3	0	0	0	0	0	0	0	0	0	0	58367123	0	4.131e+08	398407.89	0	2.128e+08	1.495e+09	0	0	0	71091635	0	0	22078525	0	0	0	0	0	1.577e+08	2.051e+08	0	0	0
2115	2016	6.739e+08		0									14441742	4.220e+08	13638762				0							59406870		4.005e+08	789845.11		1.938e+08	1.778e+09				1.361e+08			21027521						3.196e+08	2.107e+08
2115	2017	5.890e+08											24017144	5.223e+08	88148863									157790.69		48908368		4.190e+08			2.363e+08	1.928e+09				1.481e+08	15885601		31864377						7.534e+08	11968671
2115	2019	8.379e+08								1.040e+08			5856541.3	7.130e+08	1.596e+08											47891839		2.504e+08			24170999	2.143e+09							20706824					14623140	5.632e+08	9193834.1
2116	2011	9.243e+08		0						0			76497535	3.497e+08	6.131e+08				0					0	0	68952054		1.129e+08	0		0	2.145e+09				5005242	3962000	0	20508274					0	1.069e+08	62025962	0	0	0
2116	2012	7.483e+08	0	0	0	0	0	0	0	0	0	0	63177897	5.812e+08	6.784e+08	0	0	0	0	0	0	0	0	0	0	73091022	0	4.955e+08	0	0	0	2.640e+09	0	0	0	4900268.3	3900000	0	27046878	0	0	0	0	0	1.837e+08	0	0	0	0
2116	2013	1.029e+09	0	0	0	0	0	0	0	0	0	0	57297245	6.644e+08	5.409e+08	0	0	0	0	0	0	0	0	0	0	80939906	0	6.840e+08	0	0	1023813.8	3.057e+09	0	0	0	8123559.5	3900000	0	11335669	0	0	0	0	0	1.949e+08	50075741	0	0	0
2116	2014	1.065e+09	0	0	0	0	0	0	0	0	0	0	47498121	6.494e+08	4.012e+08	0	0	0	0	0	0	0	0	0	0	83540896	0	5.951e+08	0	0	3198954.9	2.845e+09	0	0	0	14975034	4073097.1	0	2722715.8	0	0	0	0	0	3.084e+08	0	0	0	0
2116	2015	1.470e+09	0	0	0	0	0	0	0	0	0	0	86360140	3.768e+08	5.391e+08	0	0	0	0	0	0	0	0	0	9301600	91305972	0	5.138e+08	0	0	25080455	3.112e+09	0	0	0	37947758	4073097.1	0	0	0	0	0	0	0	2.834e+08	449817.9	0	0	0
2116	2016	1.371e+09		0									52110098	4.431e+08	3.849e+08				0						9301600	80723793		5.819e+08			4.839e+08	3.407e+09				31738254	4073097.1								2.599e+08	1179761.2
2116	2017	1.205e+09											89431507	6.679e+08	5.015e+08									225397.22	9301600	82322673		4.527e+08			5.538e+08	3.562e+09				25944020	4073097.1								2.456e+08	2274188.5
2116	2019	1.422e+09								3.629e+08			1.381e+08	7.719e+08	6.375e+08											61442864		4.577e+08			69518001	3.921e+09													2.233e+08	4059089.4
2117	2010	4.098e+08		0					0	0			403600	60239796	1392627	0	0		0					0	0	11536222	0	91407219	170348.32		489206.62	5.755e+08				0	0	0	0					13339224	5.858e+08	98428266	0	0	0
2117	2011	3.661e+08		0						0			1336000	1.030e+08	2123932.7				0					19633.34	0	9907302.8		89116639	0		415629.04	5.720e+08				0	0	0	0					13343393	6.768e+08	17128604	0	0	0
2117	2012	2.490e+08	0	0	0	0	0	0	0	0	0	0	2908057	1.068e+08	2076834.5	0	0	0	0	0	0	0	0	18907.77	0	12184633	0	1.012e+08	0	0	1.908e+08	6.650e+08	0	0	0	0	0	0	0	0	0	0	0	12641236	6.789e+08	506475.01	0	0	0
2117	2013	4.738e+08	0	0	0	0	0	0	0	0	0	0	1233384	88515196	8680231.8	0	0	0	0	0	0	0	0	0	0	13853299	0	1.438e+08	0	0	91279163	8.212e+08	0	0	0	0	0	0	0	0	0	0	0	5593668.5	6.681e+08	2226113.7	0	0	0
2117	2014	2.790e+08	0	0	0	0	0	0	0	0	0	0	1991020.1	1.106e+08	6909330	0	0	0	0	0	0	0	0	0	0	14563653	0	1.361e+08	0	0	4.709e+08	1.020e+09	0	0	0	0	0	0	9800666.4	0	0	0	0	5252958.1	6.428e+08	45790382	0	0	0
2117	2015	3.836e+08	0	0	0	0	0	0	0	0	0	0	497496	1.828e+08	5311039.5	0	0	0	0	0	0	0	0	0	0	24015264	0	1.226e+08	193875.77	0	4.576e+08	1.177e+09	0	0	0	0	0	0	0	0	0	0	0	8250945.1	6.243e+08	1.064e+08	0	0	0
2117	2016	2.697e+08		0									1771440.9	3.149e+08	24982721				0							24598057		1.159e+08	161969.95		5.984e+08	1.350e+09												7074505.2	7.266e+08	1936565.1
2117	2017	7.505e+08											1897711	3.249e+08	20058996											30169102		1.452e+08			45042517	1.318e+09												31858561	7.192e+08	38797315
2117	2018	7.938e+08											998180.5	3.323e+08	23772706											47741690		1.070e+08			26309914	1.332e+09												29163943	7.010e+08	1.116e+08
2117	2019	3.577e+08								5.400e+08			32815.27	2.722e+08	15700427											34175099		1.121e+08			13930585	1.346e+09												37349291	7.103e+08	99041468
2117	2020	7.123e+08								2.000e+08			693235.47	2.203e+08	10848628											24904505		1.157e+08			23252629	1.322e+09												38845031	8.007e+08	5109816.2
2118	2010	1.408e+09		0					0	0			4985651.6	1.391e+08	3.618e+08	0	0		0					0	0	23528011	0	1.730e+08	0		0	2.111e+09				0	0	0	28600000					0	2.573e+08	115151.48	0	0	0
2118	2011	4.035e+08		0						0			6642918.2	5.495e+08	59095824				0					0	0	33683541		8.509e+08	0		3000000	1.906e+09				0	0	0	28600000					0	2.704e+08	4.425e+08	0	0	0
2118	2012	1.753e+08	0	0	0	0	0	0	0	0	0	0	13457900	2.295e+08	1.114e+08	0	0	0	0	0	0	0	0	0	0	25958123	0	1.416e+09	0	0	59064001	2.030e+09	0	0	0	0	0	0	28600000	0	0	0	0	0	2.622e+08	5.463e+08	0	0	0
2118	2013	1.116e+08	0	0	0	0	0	0	0	0	0	0	3614662.9	2.656e+08	2.232e+08	0	0	0	0	0	0	0	0	0	0	60469757	0	1.826e+09	0	0	1.902e+08	2.680e+09	0	0	0	0	0	0	28600000	0	0	0	0	0	5.753e+08	3.045e+08	0	0	0
2118	2014	1.341e+08	0	0	0	0	0	0	0	0	0	0	9689780.6	5.773e+08	32813829	0	0	0	0	0	0	0	0	0	0	64823896	0	1.963e+09	0	0	1.597e+08	2.941e+09	0	0	0	28000000	0	0	0	0	0	0	0	0	6.791e+08	2.122e+08	0	0	0
2118	2015	7.068e+08	0	0	0	0	0	0	0	0	0	0	17058476	5.525e+08	33585195	0	0	0	0	0	0	0	0	0	0	61191168	0	2.083e+09	0	0	1.343e+08	3.588e+09	0	0	0	28000000	0	0	0	0	0	0	0	0	8.061e+08	73807130	0	0	0
2118	2016	1.042e+09		0									9632223.9	6.173e+08	51707326				0							1.082e+08		2.673e+09			97795714	4.600e+09				28000000									8.627e+08	7.552e+08			5774165.7
2118	2017	8.668e+08											3113250.3	7.440e+08	65132830											1.227e+08		4.833e+09			31611456	6.666e+09				48000000									1.144e+09	5.690e+08			5132591.8
2118	2019	18035011												1.152e+09	1.343e+08											50893586		6.756e+09			35788513	8.149e+09													1.441e+09	3.350e+08			3849443.8
2119	2010	82783870		0					0	1197382			1.411e+08	2.454e+08	23725591	0	0		0					0	0	2585181.6	0	2.829e+08	0		536540.25	7.803e+08				67809600	0	0	12121961					12227772	4.440e+08	9443139.2	0	0	0
2119	2011	1.820e+08		0					0	7728000			2.049e+08	3.226e+08	18694434	0	0		0					0	0	3033211.1	0	2.665e+08	0		585259.99	1.006e+09				18445000	0	0	10995816					11656583	4.733e+08	5904791.1	36761.56	0	0
2119	2012	1.248e+08	0	0	0	0	0	0	0	1639394	0	0	1.833e+08	3.011e+08	11851216	0	0	0	0	0	0	0	0	0	0	3103216.1	0	2.715e+08	0	0	17237989	9.145e+08	0	0	0	0	0	0	10025742	0	0	0	0	11085394	4.721e+08	41094810	0	0	0
2119	2013	1.391e+08	0	0	0	0	0	0	0	0	0	0	1.885e+08	2.604e+08	19980506	0	0	0	0	0	0	0	0	0	0	4894462.5	0	2.866e+08	0	0	7215200.8	9.067e+08	0	0	0	0	0	0	8455331.4	0	0	0	0	10514206	4.704e+08	81928255	0	0	0
2119	2014	1.271e+08	0	0	0	0	0	0	0	349725	0	0	1.018e+08	2.576e+08	18602078	0	0	0	0	0	0	0	0	0	0	5256917.2	0	2.833e+08	0	0	12000537	8.060e+08	0	0	0	0	0	0	0	0	0	0	0	9943016.7	5.056e+08	1.100e+08	0	0	0
2119	2015	91795543	0	0	0	0	0	0	0	0	0	0	72776367	2.381e+08	14165057	0	0	0	0	0	0	0	0	0	0	1733819.6	0	2.190e+08	0	0	23102887	6.606e+08	0	0	0	0	0	0	0	0	0	0	0	9371827.8	5.616e+08	51285070	80444.75	0	0
2119	2016	1.577e+08		0									1.003e+08	2.856e+08	23023718				0							10438921		2.238e+08			17971097	8.189e+08												8800639	5.834e+08	31953440	87145.6
2119	2017	1.280e+08								5700			89186129	3.503e+08	26743049											7756114.4		2.992e+08			1712678.5	9.030e+08												8229450.2	5.925e+08	21752761	73470.4
2119	2018	1.690e+08								754715			87378278	3.263e+08	14701356											816589.06		2.996e+08			5091564.2	9.037e+08												64773669	5.494e+08	45720357
2119	2019	1.552e+08								4971860			2377079.9	3.593e+08	6855921.6											1429164.4		3.039e+08			1257173.9	9.892e+08							41324940					84092870	5.371e+08	51571990
2119	2020	1.458e+08								4000000			2455932.2	3.765e+08	18563497											2574810.8		3.303e+08			5098837.3	1.008e+09												69672540	6.215e+08	27450097
2120	2011	1.375e+08		0					0					1.267e+08	12933194				0							18496229	0	1.900e+08	0		457240.64	4.861e+08							70558129					6820604	3.657e+08	48689622	0		0
2120	2012	1.006e+08	0	0	0	0	0	0	0	0	0	0	0	1.322e+08	5357064.9	0	0	0	0	0	0	0	0	0	0	15184346	0	1.529e+08	0	0	3994405.9	4.103e+08	0	0	0	0	0	0	86885051	0	0	0	0	6423284.4	2.371e+08	25525881	0	0	0
2120	2013	73090415	0	0	0	0	0	0	0	3999690	0	0	0	1.643e+08	11567497	0	0	0	0	0	0	0	0	0	0	16747246	0	1.052e+08	0	0	1974194.3	3.769e+08	0	0	0	0	0	0	87904481	0	0	0	0	6026253.7	2.741e+08	8350911.9	0	0	0
2120	2014	59604301	0	0	0	0	0	0	0	0	0	0	0	1.674e+08	4097243.8	0	0	0	0	0	0	0	0	0	0	15050790	0	95226964	0	0	475720.06	3.419e+08	0	0	0	4562057.7	0	0	83023778	0	0	0	0	5629223	2.692e+08	1448834.4	0	0	0
2120	2015	1.390e+08	0	0	0	0	0	0	0	0	0	0	0	1.704e+08	6707675.9	0	0	0	0	0	0	0	0	0	0	20190977	0	1.068e+08	0	0	2610680.8	4.456e+08	0	0	0	14355000	0	0	68109299	0	0	0	0	9897020.6	2.650e+08	10213087	0	0	0
2120	2016	4.327e+08		0										2.612e+08	19701117				0					759632.77		88656322		25865223			2.391e+09	3.220e+09				2.075e+08			50097868					0	2.332e+09	1.049e+08
2120	2017	1.810e+09												3.269e+08	18748912									1868681.8		94104043		24528794			2.483e+09	4.758e+09				4.684e+08			51662044					46600598	2.820e+09	1.554e+08
2120	2019	1.931e+09								7.000e+09				6.885e+08	1.269e+08									2162720.3		1.484e+08		97763171			9.766e+08	1.097e+10							92589641					40912731	6.441e+09	1.539e+09
2121	2010	7.828e+08		0					0	0			4175675.2	6.066e+08	47902245	0	0		0					0	0	39540955	0	3.473e+08	0		0	1.828e+09				0	0	0	2434781.4					0	1.960e+08	19340284	0	0	0
2121	2011	4.758e+08		0						0			54605077	7.118e+08	1.212e+08				0					0	0	40593186		7.240e+08	0		0	2.128e+09				0	0	0	0					0	2.181e+08	1.691e+08	0	0
2121	2012	5.011e+08	0	0	0	0	0	0	0	0	0	0	39886724	8.658e+08	18899897	0	0	0	0	0	0	0	0	0	0	24159187	0	5.268e+08	0	0	0	1.977e+09	0	0	0	0	0	0	0	0	0	0	0	0	2.653e+08	3.196e+08	0	0	0
2121	2013	3.566e+08	0	0	0	0	0	0	0	0	0	0	39526006	9.322e+08	49969454	0	0	0	0	0	0	0	0	2701640.1	0	1.026e+08	0	4.784e+08	0	0	0	1.962e+09	0	0	0	0	0	0	60000	0	0	0	0	0	2.366e+08	5.378e+08	0	0	0
2121	2014	4.558e+08	0	0	0	0	0	0	0	0	0	0	79192184	1.233e+09	41236091	0	0	0	0	0	0	0	0	0	0	1.220e+08	0	4.208e+08	0	0	30359872	2.383e+09	0	0	0	22060000	0	0	4000000	0	0	0	0	86599938	8.523e+08	9.870e+08	0	0	0
2121	2015	9.037e+08	0	0	0	0	0	0	0	0	0	0	67203372	2.125e+09	89859251	0	0	0	0	0	0	0	0	0	0	2.610e+08	0	7.301e+08	0	0	2.928e+08	4.469e+09	0	0	0	59205300	0	0	75973150	0	0	0	0	84653164	3.042e+09	7.234e+08	209401.71	0	0
2121	2016	1.068e+09		0									84780954	2.629e+09	1.635e+08				0							3.744e+08		1.085e+09			3.701e+08	5.775e+09				85025300		20598826	2.746e+08					1.057e+08	3.789e+09	2.426e+08	0
2121	2017	1.885e+09											81056554	3.292e+09	72013157											3.942e+08		1.371e+09			5.216e+08	7.617e+09				3.404e+08		1.326e+08	4.407e+08					1.019e+08	4.099e+09	3.810e+08
2121	2019	1.499e+09											41107166	1.661e+09	84664466									0	0	7.032e+08		1.095e+09			5.588e+08	5.643e+09							1.420e+08					1.240e+08	1.712e+09	5.769e+08
2122	2011	2.944e+08		0					0	0			3.449e+08	1.091e+09	1.196e+08	0	0		0					0	0	15904951	0	2.312e+09	0		19124532	4.197e+09				0	0	0	1000000					0	2.319e+09	1.390e+08	0	0	0
2122	2012	3.846e+08	0	0	0	0	0	0	0	0	0	0	2.405e+08	1.069e+09	48870090	0	0	0	0	0	0	0	0	571644.5	0	2.139e+08	0	2.218e+09	0	0	10763183	4.187e+09	0	0	0	0	0	0	1000000	0	0	0	0	0	2.229e+09	3.291e+08	0	0	0
2122	2013	1.385e+08	0	0	0	0	0	0	0	0	0	0	2.318e+08	1.038e+09	39728789	0	0	0	0	0	0	0	0	571644.5	0	8.407e+08	0	2.206e+09	0	0	40640085	4.536e+09	0	0	0	0	0	0	1000000	0	0	0	0	0	2.332e+09	2.235e+08	0	0	0
2122	2014	2.313e+08	0	0	0	0	0	0	0	0	0	0	2.292e+08	1.059e+09	23771343	0	0	0	0	0	0	0	0	0	0	9.044e+08	0	1.962e+09	0	0	2.161e+08	4.625e+09	0	0	0	1000000	0	0	52008441	0	0	0	0	5743985.5	2.121e+09	2.138e+08	0	0	25157560
2122	2015	2.582e+08	0	0	0	0	0	0	0	0	0	0	2.233e+08	9.635e+08	15587619	0	0	0	0	0	0	0	0	0	0	1.064e+09	0	1.789e+09	0	0	1.539e+08	4.467e+09	0	0	0	1000000	0	0	0	0	0	0	0	5480123.3	2.296e+09	1.553e+08	0	48802120	49583628
2122	2016	3.999e+08		0					0				2.312e+08	1.014e+09	22854227				0							4.970e+08		1.549e+09			27732341	3.742e+09				1000000								4805612.1	2.190e+09	1.315e+08			41440885
2122	2017	1.019e+09											1.882e+08	7.679e+08	1.234e+08										1.500e+08	2.482e+09		1.024e+09			4.459e+08	6.200e+09				4.664e+08			6.423e+08						9.253e+08	31069333
2122	2019	2.378e+08											16619260	1.713e+08	66316471											1.183e+09		3.853e+08			4.151e+08	2.480e+09							1.658e+08						3.761e+08	2877624.1
2123	2010	7.985e+08		0					0	0			51795659	8.001e+08	1.098e+08	0	0		0					696000	0	36255197	0	3.582e+08	22346511		0	2.178e+09				0	0	40367230	81131218					0	3.751e+08	1.341e+08	0	0	0
2123	2011	5.712e+08		0					0	0			1.078e+08	1.217e+09	1.851e+08	0	0		0					1013333	0	62288209	0	4.383e+08	50945345		0	2.633e+09				1.329e+08	0	4714340.5	47933877					0	4.107e+08	1.069e+08	0	0	0
2123	2012	8.027e+08	0	0	0	0	0	0	0	0	0	0	1.188e+08	1.347e+09	1.722e+08	0	0	0	0	0	0	0	0	1225284.7	0	70734427	0	5.662e+08	42874293	0	65133092	3.187e+09	0	0	0	2.079e+08	0	0	50276100	0	0	0	0	0	5.107e+08	1.064e+08	0	0	0
2123	2013	7.760e+08	0	0	0	0	0	0	0	0	0	0	1.452e+08	1.565e+09	1.088e+08	0	0	0	0	0	0	0	0	0	0	68621817	0	6.964e+08	33433209	0	58764027	3.453e+09	0	0	0	0	0	0	62232607	0	0	0	0	0	6.635e+08	1.372e+08	0	0	0
2123	2014	5.376e+08	0	0	0	0	0	0	0	0	0	0	1.720e+08	1.078e+09	56597045	0	0	0	0	0	0	0	0	0	0	45297533	0	5.474e+08	19494100	0	86613919	2.543e+09	0	0	0	8000000	0	0	1.623e+08	0	0	0	0	0	6.926e+08	22801893	0	0	0
2123	2015	1.127e+09	0	0	0	0	0	0	0	0	0	0	1.513e+08	1.586e+09	1.741e+08	0	0	0	0	0	0	0	0	0	2240000	77001034	0	6.722e+08	14301230	0	55040937	3.860e+09	0	0	0	38040000	0	0	1.295e+08	0	0	0	0	0	6.058e+08	4240299.5	0	0	0
2123	2016	8.201e+08		0									1.606e+08	1.643e+09	99861969				0						2240000	1.449e+08		3.134e+08	8373960		9188852.1	3.201e+09				1.662e+08			97380963						5.662e+08	4184630.2
2123	2017	5.393e+08											79141641	1.576e+09	1.147e+08											1.597e+08		5.318e+08	3486000		60917387	3.065e+09				1.034e+08			59939166						4.673e+08	81689772
2123	2019	6.887e+08								46534917			1507078	1.184e+09	2.636e+08											3.069e+08		4263528.7			2.349e+08	2.735e+09							58468407						1.904e+08	62223112
2124	2010	1.085e+08		0					0	0			8849982.1	37402086	39088774	0	0		0					0	0	6242536.8	0	1.798e+08	0		211417.53	3.801e+08				0	0	0	669560.58					0	3.187e+08	58966127	427164	0	0
2124	2011	1.478e+08		0					0	0			31768486	82715484	19792386	0	0		0					0	0	9233586.1	0	2.247e+08	0		152095	5.162e+08				0	0	0	0					0	3.961e+08	289365	0	0	0
2124	2012	1.550e+08	0	0	0	0	0	0	0	0	0	0	39273141	73514859	28946198	0	0	0	0	0	0	0	0	0	0	26836523	0	2.526e+08	0	0	56985.6	5.763e+08	0	0	0	0	0	0	0	0	0	0	0	0	3.772e+08	52214827	0	0	0
2124	2013	3.563e+08	0	0	0	0	0	0	0	0	0	0	53149220	49714316	57735595	0	0	0	0	0	0	0	0	0	0	41426157	0	3.799e+08	0	0	3672490.4	9.420e+08	0	0	0	0	0	0	2951475.4	0	0	0	0	0	6.242e+08	26048187	163284.25	0	76735632
2124	2014	2.080e+08	0	0	0	0	0	0	0	0	0	0	43092070	80888825	50069576	0	0	0	0	0	0	0	0	0	0	36521172	0	4.210e+08	0	0	4640779	8.442e+08	0	0	0	0	0	0	88550985	0	0	0	0	0	6.731e+08	41313514	0	0	64665912
2124	2015	3.184e+08	0	0	0	0	0	0	0	0	0	0	30278184	44859534	81159053	0	0	0	0	0	0	0	0	0	0	51342255	0	3.468e+08	0	0	1727865.7	8.746e+08	0	0	0	0	0	0	1.157e+08	0	0	0	0	0	6.871e+08	27823805	2426422.5	0	82661802
2124	2016	1.725e+08		0									21451600	1.289e+08	84828822				0							62354828		4.883e+08	20355115		4847148.5	9.834e+08							1.613e+08					28046594	7.404e+08	1.773e+08			1.835e+08
2124	2017	4.295e+08											36255000	46428769	77384033											45892903		9.975e+08	12000000		40155535	1.685e+09							4.043e+08					27415346	1.429e+09	1.730e+08			3.596e+08
2124	2019	8.698e+08												50520981	56149043											65913256		1.054e+09			84811858	2.195e+09							1.642e+08					14973424	3.135e+09	5.940e+08			9.540e+08
2125	2010	1.030e+08		0					0	0			16417407	91577100	27515776	0	0		0					0	0	7562242.7	0	1.045e+08	0		0	3.506e+08				0	0	0	0					0	3.415e+08	66790117	0	0	0
2125	2011	1.007e+08		0					0	0			32714125	1.175e+08	20455844	0	0		0					0	0	9264828.7	0	1.728e+08	0		1738980.3	4.551e+08				0	0	0	0					0	5.453e+08	14858205	0	0	0
2125	2012	1.801e+08	0	0	0	0	0	0	0	0	0	0	22900503	1.561e+08	12140747	0	0	0	0	0	0	0	0	0	0	14848960	0	2.326e+08	0	0	2351782	6.210e+08	0	0	0	0	0	0	0	0	0	0	0	0	5.277e+08	45214936	2049778.7	945661.97	0
2125	2014	1.653e+08	0	0	0	0	0	0	0	0	0	0	8982750	1.693e+08	8864032.4	0	0	0	0	0	0	0	0	0	0	17922702	0	2.003e+08	0	0	1357754.7	5.720e+08	0	0	0	0	0	0	0	0	0	0	0	0	3.607e+08	3.675e+08	1452404.1	1.708e+08	0
2125	2015	8.140e+08	0	0	0	0	0	0	0	0	0	0	6819474.3	1.812e+08	13641723	0	0	0	0	0	0	0	0	0	0	12619288	0	2.190e+08	0	0	702529.26	1.248e+09	0	0	0	7200000	0	0	0	0	0	0	0	0	9.152e+08	78393277	1983408.9	1.816e+08	0
2125	2016	2.268e+08		0									48218888	1.811e+08	13298344				0							29765239		2.110e+08			394812.65	7.106e+08				7200000			19994719					17632822	9.280e+08	1.159e+08	3499799	1.800e+08
2125	2017	1.777e+08											17469484	2.100e+08	32805791											23849138		3.253e+08			20353018	8.075e+08				7200000			53942819					16938592	1.310e+09	70114188	1608599.2	1.107e+08
2125	2018	2.466e+08											44560045	2.527e+08	31259353											23242309		3.156e+08			23477838	9.374e+08				7200000			70614611					16244363	1.427e+09	4.649e+08
2125	2019	2.950e+08											12840949	2.648e+08	40811728											15034976		4.946e+08			56906464	1.207e+09							1.601e+08					15856564	1.854e+09	76878797
2125	2020	1.853e+08											9320337.9	2.794e+08	23490718											33124021		5.323e+08			44393728	1.194e+09							2.185e+08					15139243	1.846e+09	92685498
2126	2010	1.972e+08		0					0	0			1.459e+08	3.801e+08	33664827	0	0		0					0	0	17708845	0	2.884e+08	0		54500000	1.117e+09				0	0	0	56800656					0	3.878e+08	17088677	0	0	0
2126	2011	5.276e+08		0					0	0			1.490e+08	4.713e+08	20699817	0	0		0					0	0	32880891	0	3.240e+08	0		0	1.525e+09				0	0	0	87629313					0	4.767e+08	58867733	0	0	0
2126	2012	4.739e+08	0	0	0	0	0	0	0	0	0	0	1.363e+08	4.567e+08	12210146	0	0	0	0	0	0	0	0	0	0	57641763	0	2.962e+08	0	0	0	1.433e+09	0	0	0	0	0	0	1.039e+08	0	0	0	0	0	5.304e+08	1.577e+08	14700.85	0	0
2126	2013	5.330e+08	0	0	0	0	0	0	0	0	0	0	2.205e+08	6.079e+08	18746717	0	0	0	0	0	0	0	0	2275000	0	69645182	0	3.752e+08	0	0	3635494.4	1.831e+09	0	0	0	0	0	0	1.338e+08	0	0	0	0	0	6.166e+08	2.451e+08	0	0	0
2126	2014	3.676e+08	0	0	0	0	0	0	0	0	0	0	2.768e+08	6.686e+08	17299563	0	0	0	0	0	0	0	0	0	0	34611708	0	4.758e+08	39000000	0	14673862	1.894e+09	0	0	0	95100500	0	0	76644149	0	0	0	0	0	8.810e+08	2.834e+08	0	0	0
2126	2015	3.176e+08	0	0	0	0	0	0	0	0	0	0	3.461e+08	8.096e+08	11421952	0	0	0	0	0	0	0	0	0	1200000	39072732	0	4.168e+08	641790.9	0	1.106e+08	2.053e+09	0	0	0	1.656e+08	0	0	75275030	0	0	0	0	10823386	8.608e+08	4.513e+08	0	0	0
2126	2016	2.567e+08		0									3.117e+08	1.036e+09	16297776				0							23691107		5.667e+08			59213015	2.271e+09				1.627e+08			1.428e+08					10270854	1.077e+09	4.991e+08
2126	2017	2.989e+08											4.619e+08	1.426e+09	23168092										6083758.9	30003925		7.587e+08			6.454e+08	3.650e+09				3.538e+08			2.735e+08					38842858	1.232e+09	4.942e+08
2126	2019	6.046e+08								4.189e+08			4.209e+08	1.932e+09	38948430											17682785		9.661e+08			22975992	4.796e+09							3.644e+08					35153192	1.987e+09	2.058e+08
2127	2010	4.974e+08		0					0	0			34326277	48733726	1.232e+08	0	0		0					0	0	25208483	0	1.844e+08	0		0	9.133e+08				0	0	0	20000000					0	5.174e+08	5.938e+08	0	0	0
2127	2011	5.808e+08		0					0	0			5.406e+08	53128892	1.858e+08	0	0		0					0	0	10997915	0	3.214e+08	0		2341116.1	1.695e+09				0	0	0	0					0	1.278e+09	2.429e+08	0	0	0
2127	2012	2.693e+08	0	0	0	0	0	0	0	0	0	0	9.191e+08	64760984	1.796e+08	0	0	0	0	0	0	0	0	0	0	3953607.6	0	5.166e+08	0	0	0	1.953e+09	0	0	0	0	0	0	0	0	0	0	0	0	1.785e+09	2.064e+08	0	0	0
2127	2015	6.822e+08	0	0	0	0	0	0	0	0	0	0	0	3.598e+08	4779930.6	0	0	0	0	0	0	0	0	0	0	1.691e+08	0	68263852	0	0	8287605.2	1.293e+09	0	0	0	0	0	0	0	0	0	0	0	0	5544089.8	0	0	0	0
2127	2016	4.736e+08		0									14090506	3.061e+08	4974185.9				0					376109.58		62673699		56725921			4.182e+08	1.337e+09				10000000									4568760.5
2127	2017	1.461e+09											34637112	5.076e+08	1.345e+08											52571929		12608951			71116432	2.274e+09				10140058			13803754						3819963.3
2127	2019	1.281e+09								1.490e+09			73506158	7.897e+08	2.293e+08											88075287		5471862.1	3746477.3		50102962	4.011e+09													6718910
2128	2011	2.086e+08		0						0			2.018e+08	9.977e+08	2.304e+08				0					0	0	1228733.3	0	2.778e+08	0		1.381e+08	2.056e+09						0	3.317e+08					6587175	4.214e+09	4.230e+08	252249	876337.22	0
2128	2012	3.152e+08	0	0	0	0	0	0	0	0	0	0	6.079e+08	1.307e+09	99253256	0	0	0	0	0	0	0	0	0	0	2126252.1	0	3.253e+08	0	0	0	2.657e+09	0	0	0	0	0	0	4.064e+08	0	0	0	0	4652128.8	4.199e+09	4.433e+08	371284.54	1083746.1	0
2128	2013	5.289e+08	0	0	0	0	0	0	0	0	0	0	7.833e+08	1.373e+09	42366073	0	0	0	0	0	0	0	0	0	0	1267097.3	0	3.335e+08	0	0	12000000	3.075e+09	0	0	0	0	0	0	5.350e+08	0	0	0	0	4433893.1	4.393e+09	4.974e+08	1524784.5	720804.92	0
2128	2014	6.970e+08	0	0	0	0	0	0	0	0	0	0	7.757e+08	1.551e+09	83084291	0	0	0	0	0	0	0	0	0	0	845966.59	0	3.616e+08	0	0	38883086	3.508e+09	0	0	0	400000	0	0	6.427e+08	0	0	0	0	9418852.8	8.027e+09	1.798e+08	1498614.5	681833.87	0
2128	2015	1.187e+09	0	0	0	0	0	0	0	0	0	0	6.674e+08	1.531e+09	2.369e+08	0	0	0	0	0	0	0	0	0	58128775	48704138	0	3.717e+08	0	0	16842530	4.117e+09	0	0	0	400000	0	0	6.981e+08	0	0	0	0	18090052	7.580e+09	2.231e+08	2909330	1072096.3	0
2128	2016	1.297e+09		0									7.499e+08	1.681e+09	2.152e+08				0						55128775	16385231		3.496e+08			12742298	4.377e+09				21211000			7.222e+08					19095736	7.208e+09	1.368e+08	13016088	1541990.3
2128	2017	1.822e+09											1.010e+09	2.068e+09	1.638e+08										2.633e+08	2406052.2		3.232e+08			14841683	5.667e+09				23172050			4.863e+08					15655726	6.797e+09	2.834e+08	28257669	1424092.6
2128	2019	1.463e+09									31713375		2.035e+09	1.855e+09	5.510e+08										1.593e+08	4.024e+08		1.401e+09			1.374e+08	7.876e+09							6.959e+08					23293147	2.033e+10	2.166e+09
2129	2010	3.864e+08		0					0	0			27468718	2.239e+08	3.001e+08	0	0		0					0	0	4125030.3	0	4.032e+08	0		0	1.345e+09				0	0	0	94696.31					0	1.945e+09	4.318e+08	80337738	0	0
2129	2011	6.915e+08		0						0			81984387	3.867e+08	4.790e+08				0					0	0	6086361		9.050e+08	0		0	2.550e+09				0	0	0	13180939					0	2.330e+09	1.178e+09	1.455e+08	0	0
2129	2012	1.916e+09	0	0	0	0	0	0	0	0	0	0	31089743	9.110e+08	3.869e+08	0	0	0	0	0	0	0	0	0	0	15228147	0	1.301e+09	0	0	0	4.561e+09	0	0	0	0	0	0	21466496	0	0	0	0	9787853.1	2.946e+09	1.249e+09	5.376e+08	0	0
2129	2013	1.004e+09	0	0	0	0	0	0	0	0	0	0	1.312e+08	1.015e+09	8.319e+08	0	0	0	0	0	0	0	0	3839627.1	0	91144642	0	1.381e+09	0	0	0	4.459e+09	0	0	0	0	0	0	1.933e+08	0	0	0	0	78139580	4.680e+09	6.146e+08	2.112e+08	0	0
2129	2014	1.669e+09	0	0	0	0	0	0	0	0	0	0	1.806e+08	1.094e+09	4.940e+08	0	0	0	0	0	0	0	0	10267877	0	71597145	0	1.452e+09	0	0	1.336e+09	6.307e+09	0	0	0	0	0	0	1.948e+08	0	0	0	0	92596799	4.430e+09	1.834e+09	5.296e+08	1479.85	0
2129	2015	4.740e+09	0	0	0	0	0	0	0	0	0	0	89303627	1.131e+09	2.928e+08	0	0	0	0	0	0	0	0	7722274.2	4879681.9	98483163	0	1.726e+09	0	0	1.629e+09	9.719e+09	0	0	0	0	0	2.623e+08	3.736e+08	0	0	0	0	85108941	5.953e+09	2.485e+09	3.211e+08	489945.92	0
2129	2017	6.001e+09											7.038e+08	1.354e+09	6.705e+08									12088334		88622486		1.649e+09			8.107e+08	1.129e+10						3.611e+08	1.240e+09					2.491e+08	1.144e+10	3.666e+09	41397200
2129	2018	6.740e+09											1.068e+09	2.721e+09	7.260e+08									34787260		1.564e+08		1.709e+09			7.728e+08	1.389e+10				1.410e+08		1.732e+08	2.204e+09					1.162e+09	1.723e+10	4.579e+09
2129	2019	7.727e+09											9.196e+08	2.451e+09	7.405e+08									6498802.1		2.193e+08		1.554e+09			1.194e+09	1.621e+10						18054353	1.813e+09					8.169e+08	2.049e+10	5.121e+09
2129	2020	7.516e+09								3.745e+08			3.959e+08	2.084e+09	8.383e+08									29817771		93276704		2.144e+09	15688866		1.286e+09	1.609e+10						14203682	3.174e+09					4.361e+08	2.527e+10	7.979e+09
2130	2010	99878058		0						0			15647203	85063943	41491708				0					0	0	11467925		1.088e+08	0		0	3.624e+08				0	0	0	42336574					0	2.519e+08	40680623	0	0
2130	2011	3.741e+08		0						0			44156398	1.326e+08	39295383				0					738166.67	0	18482618		1.330e+08	0		0	7.423e+08				0	0	0	27021027					0	2.595e+08	1.245e+08	0	0
2130	2012	2.617e+08	0	0	0	0	0	0	0	0	0	0	75297189	3.314e+08	31360498	0	0	0	0	0	0	0	0	0	0	30226226	0	2.115e+08	0	0	5698038.8	9.472e+08	0	0	0	0	0	0	27579583	0	0	0	0	0	4.650e+08	2.588e+08	0	0	0
2130	2013	1.564e+08	0	0	0	0	0	0	0	0	0	0	62008130	3.290e+08	47703046	0	0	0	0	0	0	0	0	0	0	24206892	0	2.347e+08	0	0	716971.02	8.548e+08	0	0	0	0	0	0	40484286	0	0	0	0	0	7.093e+08	1.148e+08	0	0	0
2130	2014	1.200e+08	0	0	0	0	0	0	0	0	0	0	73739264	4.844e+08	26645237	0	0	0	0	0	0	0	0	0	0	34121443	0	2.394e+08	0	0	375947.47	9.788e+08	0	0	0	5.423e+08	0	0	41833169	0	0	0	0	0	7.448e+08	1.514e+08	0	0	0
2130	2015	2.575e+08	0	0	0	0	0	0	0	2373	0	0	85480640	5.250e+08	29288975	0	0	0	0	0	0	0	0	4888.34	0	40104712	0	2.514e+08	0	0	6721327.9	1.195e+09	0	0	0	1.105e+08	0	0	1.139e+09	0	0	0	0	0	8.619e+08	1.013e+08	0	0	0
2130	2016	5.468e+08		0						41277.39			85183251	6.562e+08	43179672				0							68309690		3.608e+08	1474662.4		89098208	1.851e+09				88000000			1.359e+09						8.635e+08	8.881e+08
2130	2017	3.696e+08											91584957	8.925e+08	40286054											70756355		4.345e+08			1.183e+08	2.018e+09				1.055e+08			1.798e+09						1.509e+09	4.625e+08
2130	2019	5.513e+08											52396679	1.367e+09	62371702											58030702		4.392e+08			92685268	2.763e+09							52543337					17712688	2.003e+09	1.675e+08
2130	2020	6.391e+08											2.026e+08	1.472e+09	78109737											44709783		4.787e+08			1.020e+08	3.100e+09							44529896					16830574	2.237e+09	74494209
2131	2011	85256307		0					0	43462150			2876400	3.813e+08	1.122e+08	0	0		0					0	0	38578899	0	3.012e+08	0		0	9.649e+08				0	0	0	1.010e+08					0	4.030e+08	1.635e+08	0	0	0
2131	2012	1.539e+08	0	0	0	0	0	0	0	6638240	0	0	15520433	5.127e+08	46307696	0	0	0	0	0	0	0	0	0	0	59776039	0	3.405e+08	0	0	19932173	1.155e+09	0	0	0	0	0	0	1.278e+08	0	0	0	0	4203711.3	6.294e+08	13110825	0	0	0
2131	2013	4.823e+08	0	0	0	0	0	0	0	18517087	0	0	14930669	6.418e+08	52210669	0	0	0	0	0	0	0	0	0	0	77987370	0	3.642e+08	0	0	33538772	1.686e+09	0	0	0	0	0	0	1.371e+08	0	0	0	0	3998945.1	5.776e+08	24124843	0	0	0
2131	2014	1.795e+08	0	0	0	0	0	0	0	0	0	0	45769566	1.461e+09	80735694	0	0	0	0	0	0	0	0	0	0	69920045	0	4.488e+08	0	0	36165902	2.322e+09	0	0	0	7000000	0	0	96745428	0	0	0	0	3794179	4.588e+08	1.141e+08	0	0	0
2131	2015	7.705e+08	0	0	0	0	0	0	0	0	0	0	76516288	1.968e+09	1.308e+08	0	0	0	0	0	0	0	0	0	0	1.474e+08	0	3.642e+08	0	0	78052893	3.535e+09	0	0	0	1.022e+08	0	0	1.108e+08	0	0	0	0	3589412.8	4.492e+08	2.616e+08	0	0	0
2131	2016	6.881e+08		0									93032381	2.812e+09	1.898e+08				0							2.587e+08		3.717e+08			1.667e+08	4.580e+09				5.898e+08			4.266e+08					3384646.5	4.035e+08	4.649e+08
2131	2017	9.843e+08											1.507e+08	4.239e+09	1.950e+08											3.097e+08		4.221e+08			77494812	6.378e+09				7.905e+08			4.769e+08					3179880.4	1.275e+09	76886055
2131	2019	1.981e+09											3.746e+08	3.912e+09	1.362e+08											3.875e+08		4.235e+08			9.821e+08	8.208e+09							5.459e+08					52280331	8.484e+08	86061560
2132	2010	4.692e+08		0					0	0			1.361e+08	3.422e+08	1.190e+08	0	0		0					0	0	8352205.7	0	3.182e+08	0		0	1.393e+09				63297257	0	0	34885764					0	8.915e+08	1.787e+08	0	0	0
2132	2011	3.960e+08		0					0	0			1.654e+08	5.280e+08	1.330e+08	0	0		0					0	0	6156445.1	0	4.995e+08	0		0	1.728e+09				0	0	0	88548105					0	1.022e+09	2.291e+08	0	0	0
2132	2012	4.477e+08	0	0	0	0	0	0	0	0	0	0	2.462e+08	5.245e+08	1.751e+08	0	0	0	0	0	0	0	0	0	0	7266456.6	0	4.391e+08	0	0	0	1.840e+09	0	0	0	0	0	0	1.448e+08	0	0	0	0	0	1.109e+09	1.452e+08	0	0	0
2132	2013	5.209e+08	0	0	0	0	0	0	0	0	0	0	2.440e+08	5.017e+08	70580548	0	0	0	0	0	0	0	0	0	0	7128401.4	0	3.826e+08	0	0	0	1.727e+09	0	0	0	0	0	0	1.884e+08	0	0	0	0	0	1.006e+09	2.330e+08	0	0	0
2132	2015	1.672e+08	0	0	0	0	0	0	0	0	0	0	2.053e+08	5.679e+08	60760994	0	0	0	0	0	0	0	0	774678.91	0	33001101	0	2.455e+08	0	0	1763666.4	1.282e+09	0	0	0	16240000	0	12011623	1.214e+08	0	0	0	0	0	1.053e+09	1.295e+08	0	0	0
2132	2016	2.041e+08		0									1.844e+08	6.095e+08	1.888e+08				0					223600.15		28047669		3.222e+08			9.655e+08	2.503e+09				2.318e+08		11601520	82274089						1.095e+09	1.449e+08
2132	2017	5.456e+08											5.887e+08	7.363e+08	2.303e+08									848911.03		33987975		5.151e+08			8.055e+08	3.456e+09				1.903e+08		4754001.4	14279556						1.562e+09	9.511e+08
2132	2019	4.310e+08								40111123			33446509	8.534e+08	96619521											42096228		5.132e+08	24073664		86153546	2.423e+09						48470186							1.400e+09	6.775e+08
2133	2010	1.073e+09		0					0	0			0	2138289.5	1.412e+08	0	0		0					0	0	3.584e+08	0	4.927e+09	0		0	6.502e+09				0	0	0	1.460e+08					1.459e+08	24124554	0	0	0	0
2133	2012	1.057e+09	0	0	0	0	0	0	0	0	0	0	0	815349.1	1537780.9	0	0	0	0	0	0	0	0	0	0	4.295e+08	0	5.116e+09	0	0	0	6.605e+09	0	0	0	0	0	0	1.990e+08	0	0	0	0	1.390e+08	22425654	0	0	0	0
2133	2013	9.952e+08	0	0	0	0	0	0	0	0	0	0	0	9853122.6	1.082e+08	0	0	0	0	0	0	0	0	0	0	82484151	0	6.341e+09	0	0	0	7.537e+09	0	0	0	0	0	0	1.805e+08	0	0	0	0	1.351e+08	21392392	0	0	0	0
2133	2014	1.158e+09	0	0	0	0	0	0	0	0	0	0	0	11099526	7801281	0	0	0	0	0	0	0	0	0	0	43303017	0	6.571e+09	0	0	3.024e+08	8.094e+09	0	0	0	6000000	0	0	1.605e+08	0	0	0	0	1.311e+08	21119513	0	0	0	0
2133	2015	1.031e+09	0	0	0	0	0	0	0	0	0	0	0	9060026	3.661e+08	0	0	0	0	0	0	0	0	0	0	2.887e+08	0	6.257e+09	0	0	1.900e+08	8.142e+09	0	0	0	12863624	0	0	1.780e+08	0	0	0	0	1.272e+08	19815007	0	0	0	0
2133	2016	1.280e+09		0										27063426	119593.98				0					203016.67		2.447e+08		5.360e+09			6.366e+08	7.549e+09			83798433	12863624			1.245e+08					1.232e+08	17726297
2133	2017	6.701e+08												15560685	7.016e+08									248807.24		1.518e+09		3.969e+09			6.425e+08	7.517e+09			64350000	43166124			2.403e+08					1.194e+08	18091508
2133	2019	1.500e+09								48030000				56228891	1.940e+08									243684.3		8.131e+08		9.225e+09			2.541e+08	1.209e+10			23760000				3.271e+08					1.115e+08	18343063
2134	2010	74498816		0					0	0			0	1.800e+08	1743601.5	0	0		0					0	0	3605009	0	51349504	0		268200.94	3.114e+08				0	0	0	0					0	4.448e+08	49783938	0	0	0
2134	2011	1.065e+08		0					0	0			5878538.1	1.183e+08	29116479	0	0		0					0	0	6143612.8	0	95153908	0		148377.44	3.613e+08				0	0	0	4483129.8					0	4.478e+08	36148136	0	0	0
2134	2012	44441906	0	0	0	0	0	0	0	0	0	0	16163996	1.289e+08	2353273.6	0	0	0	0	0	0	0	0	0	0	1678460.7	0	1.246e+08	0	0	5022252.7	3.231e+08	0	0	0	0	0	0	0	0	0	0	0	0	3.965e+08	36387480	0	0	0
2134	2013	56726285	0	0	0	0	0	0	0	0	0	0	11256631	1.479e+08	785448.78	0	0	0	0	0	0	0	0	0	0	863750.55	0	1.214e+08	0	0	208952.43	3.392e+08	0	0	0	0	0	0	3247905.8	0	0	0	0	0	3.433e+08	93955250	0	0	0
2134	2014	91453911	0	0	0	0	0	0	0	0	0	0	14560000	1.529e+08	727196.97	0	0	0	0	0	0	0	0	0	0	565477.64	0	1.254e+08	0	0	4650433.1	3.903e+08	0	0	0	3000000	0	0	119669.86	0	0	0	0	0	2.912e+08	1.183e+08	0	0	0
2134	2015	95914990	0	0	0	0	0	0	0	0	0	0	9710461.4	1.034e+08	746177.94	0	0	0	0	0	0	0	0	0	0	2903970.9	0	1.230e+08	0	0	832934.39	3.365e+08	0	0	0	3000000	0	0	145031.05	0	0	0	0	0	2.464e+08	1.194e+08	0	0	0
2134	2016	65240820		0									4271000	1.011e+08	1488977.4				0							276845.08		87112937			4067139.5	2.636e+08				3000000			6595777.4						2.071e+08	1.250e+08
2134	2019	86868348											2984000	1.347e+08	3148374.9											573213.55		61725153			1101513.4	3.125e+08							5774521.3						1.719e+08	77001756
2134	2020	98012596											17960000	1.397e+08	4478235.1											319284.57		55120918			1629582.2	3.296e+08							5125796.7						1.645e+08	81901985
2135	2010	5.361e+08		0					0	0			32107623	1.030e+09	65347630	0	0		0					0	0	52758412	0	1.252e+09	0		0	2.969e+09				0	0	0	32659639					733593.4	6.269e+08	56251508	0	0	0
2135	2011	1.110e+09		0					0	0			43370192	1.360e+09	1.278e+08	0	0		0					0	0	68494461	0	1.644e+09	0		0	4.354e+09				0	0	0	32659639					675832.39	6.799e+08	2176142	0	0	0
2135	2012	7.690e+08	0	0	0	0	0	0	0	0	0	0	19706213	1.743e+09	99058188	0	0	0	0	0	0	0	0	0	0	69522771	0	1.888e+09	0	0	4384910.2	4.592e+09	0	0	0	0	0	0	32659639	0	0	0	0	618071.38	5.908e+08	3.860e+08	0	0	0
2135	2013	7.404e+08	0	0	0	0	0	0	0	0	0	0	62499107	1.720e+09	64621346	0	0	0	0	0	0	0	0	0	0	97174865	0	2.183e+09	0	0	77295645	4.945e+09	0	0	0	0	0	0	0	0	0	0	0	560310.42	5.556e+08	8.791e+08	0	0	0
2135	2014	8.446e+08	0	0	0	0	0	0	0	0	0	0	32186318	2.068e+09	57946552	0	0	0	0	0	0	0	0	0	0	97894396	0	2.322e+09	0	0	86042620	5.508e+09	0	0	0	0	0	0	0	0	0	0	0	502549.36	6.276e+08	1.221e+09	7218098.2	0	0
2135	2015	8.720e+08	0	0	0	0	0	0	0	0	0	0	1.290e+08	2.620e+09	65537280	0	0	0	0	0	0	0	0	0	0	1.156e+08	0	2.794e+09	0	0	1.566e+08	6.753e+09	0	0	0	0	0	0	0	0	0	0	0	444788.4	1.380e+09	6.666e+08	5816539.5	0	0
2135	2016	7.045e+08	0	0	0	0	0	0	0	0	0	0	1.135e+08	2.821e+09	1.707e+08	0	0	0	0	0	0	0	0	0	0	1.066e+08	0	2.376e+09	0	0	1.001e+08	6.393e+09	0	0	0	1	0	0	0	0	0	0	0	387027.48	1.448e+09	5.368e+08	0	0	0
2135	2017	1.482e+09											2.083e+08	3.029e+09	1.583e+08											1.318e+08		2.807e+09			1.033e+08	7.920e+09				2								329266.56	1.904e+09	21820518
2135	2018	1.143e+09											2.665e+08	2.799e+09	94812977											98617196		3.304e+09			1.714e+08	7.877e+09				10000001		22083661	2.998e+08					271505.62	1.758e+09	36138735
2135	2019	1.168e+09											1.382e+08	3.156e+09	82997916											78567404		3.742e+09			71746295	8.574e+09						1.179e+08	2.894e+08					213744.7	1.638e+09	3.212e+08
2135	2020	1.482e+09								80525525			1.604e+08	3.153e+09	65436938											1.352e+08		1.431e+09	79352313		67025461	9.706e+09						2.951e+08	2.892e+08					21025198	1.655e+09	2.709e+08
2136	2010	34142760		0					0	0			21543897	1027071.2	11092809	0	0		0					0	0	1423751.4	0	59334129	0		0	1.286e+08				0	0	0	0					0	2.779e+08	2841430.1	0	0	0
2136	2011	3.050e+08		0						0			39364607	831467.88	22603579				0					5913194.4	0	622809.83		1.099e+08	0		0	4.842e+08					0	0	0					0	2.600e+08	60193178	0	0	0
2136	2012	1.065e+08	0	0	0	0	0	0	0	0	0	0	38052286	7160516.7	9079037.3	0	0	0	0	0	0	0	0	2102305.6	0	532664.84	0	1.585e+08	0	0	12188444	3.341e+08	0	0	0	0	0	0	0	0	0	0	0	0	2.578e+08	2.900e+08	0	0	0
2136	2013	44569354	0	0	0	0	0	0	0	0	0	0	60473313	29167017	11105181	0	0	0	0	0	0	0	0	0	0	111334.81	0	1.850e+08	0	0	22671940	3.531e+08	0	0	0	0	0	0	0	0	0	0	0	0	6.598e+08	1578765	0	0	0
2136	2015	16818545	0	0	0	0	0	0	0	0	0	0	63560428	48145684	4974744.9	0	0	0	0	0	0	0	0	0	0	53611.14	0	1.229e+08	0	0	776234.95	2.572e+08	0	0	0	0	0	0	0	0	0	0	0	0	6.389e+08	1520578.3	0	0	0
2136	2016	45330629	0	0	0	0	0	0	0	0	0	0	1.193e+08	34950425	4752819.3	0	0	0	0	0	0	0	0	0	0	163445.08	0	1.012e+08	0	0	1508942.1	3.072e+08	0	0	0	0	0	0	0	0	0	0	0	0	5.935e+08	16096202	0	0	0
2136	2017	62832738											1.081e+08	49571182	3289592.4											144637.78		1.460e+08			608205.18	3.705e+08													5.702e+08	1519385.5
2136	2018	45861380											85892968	67575329	4411954.4											155721.76		1.289e+08			4663129.4	3.375e+08													5.246e+08	3279394.9
2136	2019	1.014e+08											60887127	45662077	2020265.8											427575.69		98431461			3901406.1	3.578e+08													4.959e+08	3443405.2
2136	2020	1.336e+08									297366.93		43613141	60450242	16692518											720396.46		90659871			13281165	4.587e+08													4.643e+08	43837145
2137	2010	3.681e+08		0					0	0			0	4.032e+08	6336631.2	0	0		0					4188891.6	0	3223857.9	0	1.735e+08	0		0	9.585e+08				0	0	0	6005059.4					0	2.552e+08	0	0	0	0
2137	2011	2.729e+08		0					0	0			89600	3.409e+08	28844417	0	0		0					1847683.6	0	11654589	0	1.382e+08	0		0	7.943e+08				0	0	0	5862987.2					0	2.826e+08	0	0	0	0
2137	2012	1.805e+08	0	0	0	0	0	0	0	0	0	0	1893002.2	1.787e+08	5571758.6	0	0	0	0	0	0	0	0	1855714	0	3087003.1	0	1.062e+08	0	0	9343728.1	4.871e+08	0	0	0	0	0	0	5863516.9	0	0	0	0	0	2.541e+08	1420065	0	0	0
2137	2014	1.703e+08	0	0	0	0	0	0	0	0	0	0	2971717.6	1.416e+08	683118.3	0	0	0	0	0	0	0	0	333651.19	0	11195704	0	27329971	0	0	2437785.6	3.569e+08	0	0	0	13000000	0	0	650163.67	0	0	0	0	65744675	1.236e+08	885940.05	0	0	0
2137	2015	54240550	0	0	0	0	0	0	0	0	0	0	5708800	2.255e+08	7182456.3	0	0	0	0	0	0	0	0	152927.5	0	23773421	0	33730749	0	0	77921750	4.282e+08	0	0	0	7000000	0	0	22629521	0	0	0	0	66736826	1.051e+08	51007559	0	0	0
2137	2016	1.237e+08		0									7892529	2.495e+08	8071769.1				0					873111.33		11807870		49832153			5.086e+08	9.603e+08				3181568.8			1.805e+08					30891106	55815060	58680345
2137	2017	2.646e+08								73740			9806932	2.863e+08	5437466.4									3817.41		18839803		54493173			4.859e+08	1.126e+09				99561569			1.731e+08					29401748	1.081e+08
2137	2019	1.168e+08								4.776e+08			1934000	2.355e+08	22142359											11865816		72547110			13928824	9.524e+08							70159895					64895874	60829459
2138	2010	90743011		0					0	0			22646872	1.045e+08	9392586.8	0	0		0					0	0	7862443.1	0	1.343e+08	0		0	3.695e+08				0	0	0	0					0	3.721e+08	1.814e+08	0	0	0
2138	2011	33286819		0					0	0			34423854	1.400e+08	4710026.1	0	0		0					0	0	14654100	0	1.765e+08	0		0	4.036e+08				0	0	0	0					0	5.792e+08	2.252e+08	0	0	0
2138	2012	1.224e+08	0	0	0	0	0	0	0	0	0	0	52043908	2.375e+08	38271539	0	0	0	0	0	0	0	0	0	0	4488933.9	0	1.731e+08	0	0	0	6.278e+08	0	0	0	0	0	0	0	0	0	0	0	0	7.124e+08	1.716e+08	0	0	0
2138	2013	1.438e+08	0	0	0	0	0	0	0	0	0	0	94911922	3.098e+08	8344430.8	0	0	0	0	0	0	0	0	0	0	4335561.3	0	1.544e+08	0	0	0	7.157e+08	0	0	0	0	0	0	32846162	0	0	0	0	0	1.084e+09	1.812e+08	0	0	0
2138	2014	1.411e+08	0	0	0	0	0	0	0	0	0	0	97606014	3.853e+08	7087453.3	0	0	0	0	0	0	0	0	0	0	5327205.8	0	2.003e+08	0	0	68512079	9.053e+08	0	0	0	20000000	0	0	57013647	0	0	0	0	0	1.249e+09	3.513e+08	0	0	0
2138	2015	2.017e+08	0	0	0	0	0	0	0	0	0	0	1.039e+08	4.934e+08	6498314.9	0	0	0	0	0	0	0	0	0	0	6153667	0	2.066e+08	124638.46	0	17728416	1.036e+09	0	0	0	20000000	0	0	55489486	0	0	0	0	0	1.727e+09	2.178e+08	0	0	0
2138	2016	3.029e+08		0									1.495e+08	6.754e+08	7411950.3				0							13204211		2.663e+08	2144853.6		21148581	1.438e+09				20000000			60760758						2.067e+09	2.751e+08
2138	2017	4.098e+08											1.743e+08	7.362e+08	20613597											4267532.7		3.822e+08	2245754.4		18659008	1.748e+09				23600000			29220969						2.244e+09	2.024e+08
2138	2018	4.715e+08											1.863e+08	7.884e+08	11745878											18944408		4.567e+08			37058940	1.971e+09				3600000			26102081						2.463e+09	2.087e+08
2138	2019	4.622e+08												9.856e+08	9405630.8											17139156		5.472e+08			87427075	2.311e+09							43565625						2.831e+09	2.503e+08
2138	2020	3.257e+08												1.265e+09	10450840											19164696		6.212e+08			1.038e+08	2.654e+09							1.003e+08						3.084e+09	7.797e+08
2139	2010	1.144e+08		0					0	0			1.088e+08	2.246e+08	4729443.2	0	0		0					0	0	9645341.1	0	65177704	0		0	5.274e+08				0	0	0	10200000					0	1.268e+08	795500	0	0	0
2139	2011	1.958e+08		0						0			1.158e+08	2.463e+08	13649391				0					0	0	11266239		68837020	0		0	6.516e+08				0	0	0	26950000					0	1.353e+08	1886889.9	0	0	0
2139	2012	1.437e+08	0	0	0	0	0	0	0	0	0	0	1.105e+08	2.491e+08	8843894.3	0	0	0	0	0	0	0	0	0	0	14423792	0	73264762	0	0	0	5.998e+08	0	0	0	0	0	0	32118677	0	0	0	0	0	1.524e+08	7447033	0	0	0
2139	2013	1.341e+08	0	0	0	0	0	0	0	3005478.8	0	0	97859959	2.603e+08	12049233	0	0	0	0	0	0	0	0	0	0	6975590.8	0	83960245	0	0	0	5.983e+08	0	0	0	0	0	0	24318681	0	0	0	0	0	1.611e+08	4450030.2	0	0	0
2139	2014	1.403e+08	0	0	0	0	0	0	0	1301382.8	0	0	59893501	3.142e+08	3048546.9	0	0	0	0	0	0	0	0	0	0	11576132	0	1.243e+08	0	0	3828613	6.583e+08	0	0	0	10407000	0	0	10587406	0	0	0	0	0	1.656e+08	19510693	0	0	0
2139	2015	4.580e+08	0	0	0	0	0	0	0	818401.4	0	0	60312940	3.844e+08	4175058.8	0	0	0	0	0	0	0	0	0	0	24950052	0	1.397e+08	0	0	7328946	1.080e+09	0	0	0	10407000	0	0	0	0	0	0	0	0	1.717e+08	2.144e+08	0	0	0
2139	2016	3.594e+08		0						601070.24			1.081e+08	5.566e+08	6289442				0							25797148		2.051e+08			3.872e+08	1.649e+09				65407000			3601776.6						4.228e+08	1.302e+08
2139	2017	4.727e+08								338671.9			1.676e+08	6.663e+08	15052422											30569825		4.063e+08			1.320e+08	1.891e+09				72607000			3528949.2						4.852e+08	3.548e+08
2139	2019	8.156e+08								3.890e+08			1.842e+08	1.345e+09	14434888									7295.55		45781833		5.135e+08			30780749	3.338e+09							6863474.9					75980555	9.119e+08	2.279e+08
2139	2020	1.219e+09								2.265e+08			39477931	1.701e+09	17735230											40728127		1.115e+09			68175222	4.675e+09							6502528.1					89238266	1.097e+09	2.925e+08
2140	2010	7.691e+08		0						0			1.469e+08	1.351e+08	4.319e+08				0						0	21849932		6.556e+08	0		0	2.160e+09				0	0	0	85288983					0	2.234e+08	39019710	0	0	0
2140	2011	1.161e+09		0					0	0			66694399	1.814e+08	5.714e+08	0	0		0					0	0	2.822e+08	0	1.125e+09	0		0	3.388e+09				0	0	0	83791383					0	2.712e+08	0	0	0	0
2140	2012	1.295e+09	0	0	0	0	0	0	0	0	0	0	53010000	3.057e+08	6.929e+08	0	0	0	0	0	0	0	0	0	0	1.321e+08	0	1.460e+09	0	0	0	3.939e+09	0	0	0	0	0	0	1.898e+08	0	0	0	0	0	2.703e+08	0	0	0	0
2140	2013	1.339e+09	0	0	0	0	0	0	0	0	0	0	3.087e+08	7.888e+08	6.879e+08	0	0	0	0	0	0	0	0	0	0	56764283	0	8.460e+08	0	0	0	4.027e+09	0	0	0	0	0	0	2.174e+08	0	0	0	0	0	2.729e+08	0	0	0	0
2140	2014	1.704e+09	0	0	0	0	0	0	0	0	0	0	62846457	8.716e+08	1.523e+09	0	0	0	0	0	0	0	0	98829.36	0	28157617	0	2.401e+09	0	0	17497912	6.608e+09	0	0	0	1.512e+08	0	0	73253185	0	0	0	0	0	2.504e+08	65755.13	0	0	0
2140	2015	1.535e+09	0	0	0	0	0	0	0	0	0	0	3.243e+08	5.976e+08	7.088e+08	0	0	0	0	0	0	0	0	139700.49	0	30840937	0	1.989e+09	0	0	0	5.186e+09	0	0	0	1.512e+08	0	0	75287936	0	0	0	0	0	2.345e+08	0	0	0	0
2140	2016	1.689e+09		0									23675261	6.847e+08	9.735e+08				0					116978.79		1.362e+08		1.779e+09			152802.65	5.287e+09				1.512e+08			94508457						2.141e+08
2140	2017	1.816e+09											48477849	6.502e+08	1.265e+09									602633.38	11441957	58426337		1.120e+09			637575.51	4.971e+09				1.532e+08		4.639e+08	1.778e+08						1.996e+08
2140	2018	1.360e+09											1.896e+08	6.509e+08	6.291e+08									395080.53		62517930		1.471e+09			1188574.9	4.365e+09				1.307e+08		7.740e+08	2.503e+08						1.849e+08
2140	2019	1.484e+09											50000	9.569e+08	5.986e+08									6031819.4		97594311		1.751e+09			22969268	4.980e+09						8.586e+08	3.057e+08						1.741e+08
2140	2020	1.771e+09											3.130e+08	6.201e+08	9.313e+08									4314992.2		76222781		6.154e+08			22491819	6.337e+09						9.564e+08	3.104e+08						1.622e+08
2141	2010	60582128		0					0	0			22842132	2.139e+08	9184521.5	0	0		0					0	0	2425816.3	0	94904170	0		0	4.038e+08				0	0	0	0					131391.92	2.113e+08	29688853	0	0	0
2141	2011	70767374		0						0			53854905	1.941e+08	5022540.9				0					0	0	3598562		1.059e+08	0		75474.96	4.333e+08				0	0	0	0					131391.92	2.228e+08	55726105	0	0	0
2141	2012	62723524	0	0	0	0	0	0	0	5002202.5	0	0	42410721	1.770e+08	3304275.5	0	0	0	0	0	0	0	0	0	0	1011339.3	0	1.156e+08	0	0	0	4.070e+08	0	0	0	0	0	0	0	0	0	0	0	131391.92	2.331e+08	12981640	0	0	0
2141	2013	42887471	0	0	0	0	0	0	0	0	0	0	63220179	1.955e+08	8829659.2	0	0	0	0	0	0	0	0	0	0	3779465.3	0	1.189e+08	0	0	2947154.4	4.361e+08	0	0	0	0	0	0	0	0	0	0	0	131391.92	2.184e+08	10152022	0	0	0
2141	2014	48480123	0	0	0	0	0	0	0	58991.98	0	0	40617715	1.586e+08	17017442	0	0	0	0	0	0	0	0	0	0	1292827.9	0	1.092e+08	0	0	2089042.1	3.773e+08	0	0	0	0	0	0	0	0	0	0	0	131391.92	2.138e+08	4601492	0	0	0
2141	2015	74673288	0	0	0	0	0	0	0	0	0	0	37417187	1.265e+08	3055978	0	0	0	0	0	0	0	0	0	0	3377448.5	0	1.029e+08	0	0	2090960	3.500e+08	0	0	0	0	0	0	3520649.5	0	0	0	0	0	1.975e+08	1544424.6	0	0	0
2141	2016	2.461e+08		0							2410050		58015993	1.910e+08	18699846				0					2344990		2752870.3		1.197e+08			6.010e+08	1.242e+09							24318210						1.731e+08	9596847.5
2141	2017	67467639								10054460	463854.73		60500332	2.414e+08	44184420											4836349		1.034e+08			1.175e+08	6.497e+08							6.859e+08						1.705e+08	34055181
2141	2018	1.045e+08								194728	34900		45211412	1.851e+08	29042331											5730898.4		1.220e+08			41078720	5.329e+08							9.134e+08						2.233e+08	75629001
2141	2019	39027114								10405287				1.872e+08	25941042											4122307.4		1.146e+08			13354064	4.003e+08							9.826e+08						3.022e+08	17737542
2142	2010	0		0		3.156e+10	7.996e+09		3.000e+08	3.533e+08	2.250e+09			1.932e+10					0					5.994e+08			8.302e+10								1.002e+11	4.325e+09	9.838e+09		13250000					2.241e+08	1.281e+09
2142	2011	0		0		4.158e+10	3.893e+10		1.000e+09	1.980e+09	1.688e+09			2.138e+09					0					1.328e+09			3.355e+09								1.207e+11	2.650e+10	1.756e+10		13250000					22051000	1.366e+09
2142	2012	0	0	0	0	4.549e+10	3.322e+10	0	6.668e+09	1.784e+09	3.375e+09	0	0	2.231e+10	0	0	0	0	0	0	0	0	0	1.553e+09	0	0	3.571e+10	0	0	0	0	0	0	0	1.426e+11	5.720e+10	1.699e+10	0	13250000	0	0	0	0	14738000	2.398e+09	0	0	0	0
2142	2013	0	0	0	0	6.219e+10	3.896e+10	33159000	5.480e+08	1.179e+09	7.193e+09	0	0	3.608e+10	0	0	0	0	0	0	0	0	0	2.474e+09	0	0	3.954e+10	0	0	0	0	0	0	0	1.673e+11	9.036e+10	1.595e+10	0	13250000	0	0	0	0	16609000	2.392e+09	0	0	0	0
2142	2014	0	0	0	0	7.095e+10	3.045e+10	0	2.867e+09	8.879e+09	1.293e+09	0	0	7.155e+10	0	0	0	0	0	0	0	0	0	3.015e+09	0	0	1.708e+10	0	0	0	0	0	0	0	2.047e+11	1.201e+11	1.657e+10	0	0	0	0	0	0	16596000	3.352e+09	0	0	0	0
2142	2015	0	0	0	0	6.619e+10	1.420e+10	1.540e+09	1.381e+09	7.040e+09	3.538e+09	0	0	7.123e+10	0	0	0	0	0	0	0	0	0	2.765e+09	0	0	1.098e+10	0	0	0	0	0	0	0	2.484e+11	2.493e+11	3.267e+10	0	0	0	0	0	0	16559000	3.420e+09	1.598e+09	0	0	0
2142	2016	0		0		9.338e+10	1.703e+10	2.696e+08	6.703e+09	8.276e+09	1.394e+10			9.958e+10					0					3.963e+09			1.973e+10								2.928e+11	2.806e+11	3.937e+10							16598000	3.518e+09	2.241e+09
2142	2017					9.019e+10	2.955e+10	8.436e+08	2.046e+09	1.465e+11	3.133e+10			9.528e+10										4.156e+09			1.097e+09								3.322e+11	2.188e+11	6.078e+10							46726000	4.811e+09	1.278e+09
2142	2018					8.846e+10	9.252e+09	7.554e+09	2.418e+09	1.348e+11	3.026e+10			1.194e+11										6.072e+09			3.703e+09								4.116e+11	2.210e+11	7.012e+10							39240000	5.185e+09	1.185e+09
2142	2019					9.356e+10	1.541e+10	1.252e+10	3.596e+09	2.489e+11	2.026e+10																1.726e+10								5.100e+11									39280000	6.448e+09	1.324e+09
2143	2010	1.596e+08		0					0	0			0	37265119	29227858	0	0		0					0	0	20794491	0	4.188e+08	0		0	6.657e+08			0	0	0	0	1.445e+08					0	4.795e+08	11450058	4437.9	0	3211891.8
2143	2011	2.297e+08		0					0	0			0	56376512	19496315	0	0		0					0	0	3.570e+08	0	2.648e+08	0		0	9.274e+08				0	0	0	9500000					0	4.728e+08	36527584	116965.18	0	3363800.2
2143	2012	2.935e+08	0	0	0	0	0	0	0	0	0	0	0	53105157	1.354e+08	0	0	0	0	0	0	0	0	0	0	4.383e+08	0	4.030e+08	0	0	0	1.323e+09	0	0	0	0	0	0	9500000	0	0	0	0	0	4.523e+08	68294533	189843.69	0	3440368.7
2143	2014	2.661e+08	0	0	0	0	0	0	0	0	0	0	46458109	1.195e+09	2.127e+08	0	0	0	0	0	0	0	0	0	0	46334514	0	1.629e+08	0	0	20772921	1.951e+09	0	0	0	0	0	0	0	0	0	0	0	0	6425771.4	23981292	0	0	0
2143	2015	2.707e+08	0	0	0	0	0	0	0	0	0	0	92578030	1.258e+09	4.590e+08	0	0	0	0	0	0	0	0	0	0	42702032	0	1.877e+08	0	0	29672118	2.340e+09	0	0	0	25000000	0	0	1.686e+08	0	0	0	0	0	12045044	25592342	0	0	0
2143	2016	2.834e+08		0									1.712e+08	1.562e+09	4.974e+08				0							47725982		5.584e+08			43208875	3.164e+09				25000000			2.877e+08						18478310	1310956.7
2143	2017	7.235e+08											41184496	2.155e+09	5.860e+08											67548880		5.569e+08			52395468	4.183e+09				1.063e+08			1.583e+08						15650863	42240
2144	2010	2.466e+08		0					0	0			11407129	47816180	21100455	0	0		0					0	0	3452857.5	0	55111225	0		0	3.855e+08			0	5.667e+08	0	0	6453712.6					0	2.827e+08	5721865.2	0	99861.71	0
2144	2011	1.421e+08		0					0	0			20301273	78704458	86945471	0	0		0					0	0	8080143.7	0	49685188	0		0	3.858e+08			0	4.673e+08	0	0	0					0	2.551e+08	12162163	0	0	0
2144	2012	1.397e+08	0	0	0	0	0	0	0	0	0	0	21515020	1.257e+08	19794657	0	0	0	0	0	0	0	0	0	0	5585991.2	0	46656773	0	0	4823504.1	3.638e+08	0	0	0	5.489e+08	0	0	0	0	0	0	0	72186112	1.904e+08	20402176	0	0	0
2144	2013	4.137e+08	0	0	0	0	0	0	0	0	0	0	23438230	1.140e+08	13167599	0	0	0	0	0	0	0	0	1994722.3	0	22150987	0	60777817	0	0	1.058e+08	7.551e+08	0	0	0	8.583e+08	0	0	0	0	0	0	0	74813935	2.011e+08	27130302	0	0	0
2144	2014	2.541e+08	0	0	0	0	0	0	0	0	0	0	26863040	1.025e+08	9002280.2	0	0	0	0	0	0	0	0	5364834.6	0	16909770	0	57945115	0	0	1.765e+08	6.491e+08	0	0	0	5.934e+08	0	0	2.906e+08	0	0	0	0	72533309	2.608e+08	55213462	0	0	0
2144	2015	51245591	0	0	0	0	0	0	0	0	0	0	39793100	1.346e+08	10440497	0	0	0	0	0	0	0	0	346328.21	0	5327290.7	0	54158477	0	0	2.303e+08	5.262e+08	0	0	0	4.648e+08	0	1.497e+08	2.919e+08	0	0	0	0	70249234	3.067e+08	6804612.7	0	0	0
2144	2016	1.938e+08		0									31282059	1.340e+08	4717781.7				0					759118.85		2553086.5		54858314			72576274	4.946e+08				3.430e+08		1.318e+08	4.659e+08					69353787	3.026e+08	2512690.9
2144	2017	91819641											29960441	1.715e+08	26772925									384010.95		1850629.1		48720114			1.915e+08	5.625e+08				2.403e+08		1.260e+08	4.938e+08					67055807	2.924e+08	7837086.1
2144	2019	3.540e+08								84103500				1.013e+08	8182171.3											1366175.9		84475876			13264548	6.708e+08						1.081e+08	5.027e+08					61962228	2.699e+08	1911647.8
2145	2010	1493212.9		0					0	0			8214052.1	56453198	18256615	0	0		0					0	0	1789133.2	0	92535265	0		0	1.787e+08			0	0	0	0	0					0	3.909e+08	12259238	3247772	0	0
2145	2011	4401211.9		0									23198076	49795510	26826448				0					0	0	3226511.8	0	1.003e+08	0		0	2.078e+08						0	0					0	3.200e+08	18547752	4398352	2352044.5	0
2145	2012	6798296.1	0	0	0	0	0	0	0	0	0	0	5155483.2	42475476	41694215	0	0	0	0	0	0	0	0	0	0	4766239.7	0	72119718	0	0	5000000	1.780e+08	0	0	0	0	0	0	0	0	0	0	0	0	2.403e+08	66014724	5726895	7790965.3	0
2145	2013	2.926e+08	0	0	0	0	0	0	0	0	0	0	1.940e+08	1.476e+08	30335036	0	0	0	0	0	0	0	0	0	0	9816488.9	0	3.241e+08	0	0	15170963	1.014e+09	0	0	0	0	0	0	47027941	0	0	0	0	0	1.035e+09	3.238e+08	22197279	3062526.1	0
2145	2014	4.895e+08	0	0	0	0	0	0	0	0	0	0	67944639	3.088e+08	1.360e+08	0	0	0	0	0	0	0	0	0	0	6915405.4	0	3.972e+08	0	0	35458994	1.442e+09	0	0	0	44153760	0	0	0	0	0	0	0	0	1.417e+09	3.264e+08	10670259	0	0
2145	2015	6.285e+08	0	0	0	0	0	0	0	0	0	0	1.571e+08	3.538e+08	1.012e+08	0	0	0	0	0	0	0	0	0	0	17809231	0	4.460e+08	0	0	9396159.6	1.714e+09	0	0	0	3.545e+08	0	0	0	0	0	0	0	0	1.748e+09	3.202e+08	6471986.8	0	0
2145	2016	6.570e+08		0									3.052e+08	2.563e+08	1.334e+08				0					34520.55		34452751		4.005e+08			1.372e+08	1.924e+09				3.426e+08									1.958e+09	3.523e+08	4694674.9
2145	2017	5.996e+08											5.299e+08	3.675e+08	1.497e+08											38613738		4.178e+08			1.163e+08	2.219e+09				2.017e+08			51909174						1.746e+09	7.545e+08	77037650
2145	2018	4.869e+08											2.459e+08	3.976e+08	66571983											16313448		4.007e+08			1.005e+08	1.714e+09				27500000			40032799						1.667e+09	1.342e+09
2145	2019	6.455e+08											1.010e+08	4.215e+08	31129595									0	0	21283297		5.303e+08			1.117e+08	1.907e+09							21885200						2.980e+09	1.042e+08
2146	2010	2.030e+09		0					0	0			0	44584240	3.036e+09	0	0		0					0	0	9.447e+08	0	1.326e+10	0		6.988e+08	2.001e+10				0	0	0	41034927					7220512.4	7.473e+08	6196997.8	0	0	0
2146	2011	2.685e+09		0						0			12500000	59822740	2.178e+09				0					0		1.752e+09		1.930e+10	0		8.819e+08	2.687e+10				0	0	0	11587485					15826750	7.140e+08	1.048e+08	0	0	0
2146	2012	4.057e+09	0	0	0	0	0	0	0	0	0	0	1189900	1.136e+08	4.110e+09	0	0	0	0	0	0	0	0	0	0	2.979e+09	0	2.643e+10	0	0	1.207e+09	3.890e+10	0	0	0	0	0	0	60790776	0	0	0	0	0	7.769e+08	2.194e+08	0	0	0
2146	2013	4.623e+09	0	0	0	0	0	0	0	0	0	0	2673156.4	1.152e+08	6.340e+09	0	0	0	0	0	0	0	0	0	0	5.018e+09	0	3.942e+10	0	0	1.847e+09	5.737e+10	0	0	0	0	0	0	94855888	0	0	0	0	0	9.755e+08	1.029e+08	0	0	0
2146	2014	5.887e+09	0	0	0	0	0	0	0	2132039.1	0	0	0	2.664e+08	3.561e+09	0	0	0	0	0	0	0	0	0	0	8.717e+09	0	5.202e+10	0	0	2.058e+09	7.251e+10	0	0	0	7.083e+08	0	0	18198998	0	0	0	0	4.948e+08	1.052e+09	1.168e+08	0	0	0
2146	2015	1.367e+10	0	0	0	0	0	0	0	1.056e+08	0	0	0	6.290e+08	2.955e+09	0	0	0	0	0	0	0	0	0	0	1.093e+10	0	6.781e+10	0	0	2.454e+09	9.856e+10	0	0	0	1.101e+09	0	0	17421948	0	0	0	0	4.611e+08	1.265e+09	2.168e+08	0	0	0
2146	2016	1.935e+10		0						1.747e+08				4.053e+08	7.717e+09				0					699178.08		1.847e+10		8.892e+10			4.063e+09	1.391e+11				1.219e+09			9.112e+08					5.487e+08	1.754e+09	2.913e+08
2146	2017	2.353e+10								1.577e+08				7.832e+08	7.554e+09									22116925		2.349e+10		1.193e+11			5.414e+09	1.803e+11				2.314e+09	1000000		2.555e+09					5.481e+08	2.219e+09	1.181e+09
2146	2018	3.037e+10								63859154			49279080	2.922e+09	7.452e+09									41125734	1.470e+08	2.481e+10		1.367e+11			9.595e+09	2.120e+11				2.722e+09	61000000		2.914e+09					5.904e+08	4.282e+09	1.480e+09
2146	2019	3.036e+10											2319161.2	4.192e+09	5.119e+09									1.124e+08		2.263e+10		1.609e+11			1.129e+10	2.345e+11							3.017e+09					8.934e+08	5.630e+09	1.019e+09
2147	2010	2.844e+08		0					0	0			39639946	1.023e+08	84933716	0	0		0					696666.67	0	1516580	0	1.187e+08	0		0	6.321e+08			0	0	0	0	0					0	2.629e+08	27250968	0	17909.5	0
2147	2011	1.543e+08		0					0	0			63498235	1.456e+08	1.018e+08	0	0		0					0	0	5295792.8	0	1.613e+08	0		0	6.319e+08			0	0	0	0	0					0	2.875e+08	1.731e+08	0	18023.5	0
2147	2012	64312917	0	0	0	0	0	0	0	0	0	0	28499708	1.878e+08	17434897	0	0	0	0	0	0	0	0	0	0	2155133.6	0	1.548e+08	0	0	0	4.550e+08	0	0	0	0	0	0	0	0	0	0	0	0	5.849e+08	71645855	0	19273.45	0
2147	2013	48213958	0	0	0	0	0	0	0	0	0	0	25730536	2.153e+08	46602817	0	0	0	0	0	0	0	0	0	0	2669851.3	0	1.401e+08	0	0	80254167	5.589e+08	0	0	0	0	0	0	1.470e+08	0	0	0	0	0	5.822e+08	66965203	0	100190.34	0
2147	2014	45306788	0	0	0	0	0	0	0	0	0	0	23808552	2.331e+08	2555139.8	0	0	0	0	0	0	0	0	0	0	2478730.3	0	1.368e+08	0	0	4324857.3	4.483e+08	0	0	0	1.092e+08	0	0	37932292	0	0	0	0	0	6.005e+08	47204812	0	502899.63	0
2147	2016	2.391e+09		0									35034234	2.338e+08	4.686e+08				0							2.145e+08		6.396e+09	815554.7		18450611	9.759e+09				19200000			37666753					2.594e+09	1.086e+09	1.418e+09	8447894	377133.74
2147	2017	7.973e+08											92000184	6.574e+08	6.980e+08									450000		1.022e+08		6.922e+09			9.594e+08	1.023e+10				19200000			3.680e+08					2.884e+09	1.731e+09	5.170e+08		408254.59
2147	2019	1.154e+08								124599.46			1.694e+08	1.601e+08	1.265e+08											2.526e+09		4.761e+09			73785062	7.960e+09							3.243e+08					3.327e+09	1.620e+09	4949132.8
2148	2010	2.983e+08		0						0			0	36556776	0				0					0	0	13716729		1450564.7	0		1319229.1	3.513e+08				0	0	0	24519994					4000028	49011495	0	0	0	0
2148	2011	2.828e+08		0						0			0	53766450	0				0					0	0	8274594.2		242005.99	0		1096101.2	3.462e+08				0	0	0	23980441					3888920	46953978	35076735	0	0	0
2148	2012	2.377e+08	0	0	0	0	0	0	0	0	0	0	0	59852806	252509.85	0	0	0	0	0	0	0	0	0	0	9613975.8	0	364286.72	0	0	2175767.3	3.100e+08	0	0	0	0	0	0	23094325	0	0	0	0	3777812	46599542	1.208e+08	0	0	0
2148	2013	1.653e+08	0	0	0	0	0	0	0	0	0	0	0	62592570	13579202	0	0	0	0	0	0	0	0	700000	0	10113536	0	207685.86	0	0	4798801.6	2.573e+08	0	0	0	0	0	0	24807274	0	0	0	0	3666704	46830229	2.317e+08	0	0	0
2148	2014	2.753e+08	0	0	0	0	0	0	0	0	0	0	0	71156603	7316411.4	0	0	0	0	0	0	0	0	2923311.1	0	12445645	0	2054296.9	0	0	2.128e+08	5.840e+08	0	0	0	0	0	0	28349665	0	0	0	0	3555596	45071955	4.693e+08	0	0	0
2148	2015	1.709e+08	0	0	0	0	0	0	0	0	0	0	0	55267917	5962949.5	0	0	0	0	0	0	0	0	0	0	11881172	0	7049164.2	0	0	2.227e+08	4.738e+08	0	0	0	100	0	0	35545395	0	0	0	0	3444488	5.883e+08	0	0	0	0
2148	2016	2.782e+08		0										33687045	13884495				0							49263475		5668326.1			2.043e+08	5.850e+08				100			45175262					3.831e+08	2.020e+08
2148	2017	2.427e+08												43816814	8500454.1											8329307.7		3250012.3			4.112e+08	7.178e+08				12800100			35930905					3.821e+08	2.022e+08
2148	2018	1.804e+08												27087199	3769030.1											14252169		472372.53			4.367e+08	6.627e+08				12996721			16710391					3.735e+08	1.974e+08
2148	2019	1.617e+08								4.261e+08				27058911	19459326											12777930		132946			5848731	6.531e+08							1957364.2					3.659e+08	1.982e+08
2148	2020	1.886e+08								4.129e+08				22227258	12550506											19368729		656967.89			5710532.4	6.620e+08							6719676.7					3.584e+08	1.913e+08
2149	2010	1.894e+08		0					0	0			45746693	2.105e+08	44226232	0	0		0					220874.43	0	12665959	0	4.287e+08	0		0	9.315e+08				0	0	0	5000000					6286700.7	9.988e+08	3.530e+08	0	0	0
2149	2011	2.396e+08		0						0			90131966	2.772e+08	31735654				0					0		7815099.2		4.617e+08	0		12095393	1.120e+09				0	0	0	5000000					6109961.2	1.240e+09	1.608e+08	0	0	0
2149	2012	1.585e+08	0	0	0	0	0	0	0	0	0	0	1.102e+08	2.418e+08	32928319	0	0	0	0	0	0	0	0	0	0	15957521	0	4.414e+08	0	0	6254478.2	1.007e+09	0	0	0	0	0	0	23240000	0	0	0	0	5933221.8	1.358e+09	15482507	0	0	0
2149	2013	2.104e+08	0	0	0	0	0	0	0	0	0	0	1.680e+08	2.448e+08	14688236	0	0	0	0	0	0	0	0	0	0	14878876	0	5.318e+08	0	0	4738892.3	1.189e+09	0	0	0	0	0	0	23240000	0	0	0	0	5756482.3	1.292e+09	43860931	213000	0	0
2149	2015	2.452e+08	0	0	0	0	0	0	0	0	0	0	87845866	2.759e+08	14137098	0	0	0	0	0	0	0	0	0	0	10764273	0	4.956e+08	0	0	16545025	1.146e+09	0	0	0	19440000	0	0	0	0	0	0	0	5403003.3	1.278e+09	75870012	8435897.4	0	0
2149	2016	4.201e+08		0									1.070e+08	3.393e+08	25453085				0							18994794		6.391e+08			30392939	1.580e+09				19440000								5226263.8	1.284e+09	59614482
2149	2017	2.129e+08											2.563e+08	5.012e+08	39822739											7482786.1		7.602e+08			31372654	1.809e+09				19440000		759173.84						5049524.4	1.270e+09	57667266
2149	2018	2.525e+08											2.725e+08	6.158e+08	75398874											7064444.2		8.705e+08			20262689	2.114e+09				21440000		5873415.2	1600000					4872784.9	1.220e+09	1.128e+08
2149	2019	3.495e+08											1.708e+08	4.829e+08	1.421e+08											12902135		1.321e+09			41736491	2.579e+09						3803289.9	22588341					4696045.5	1.333e+09	47489124
2149	2020	1.106e+09											2.327e+08	6.540e+08	1.564e+08										1600000	13097065		1.401e+09			20501086	3.731e+09							75342637					4519306.2	1.268e+09	64424856
2150	2010	1.376e+08		0					0	0			34330737	1.378e+08	36495072	0	0		0					19745.5	0	3757005.5	0	1.069e+08	0		0	4.570e+08				0	0	0	0					0	2.252e+08	4184867.9	0	0	0
2150	2011	1.048e+08		0					0	0			49580767	1.343e+08	28394012	0	0		0					101582.37	0	7510281.9	0	1.548e+08			0	4.794e+08				0	0	0	1080000					0	2.981e+08	328034.6	0	0	0
2150	2012	1.298e+08	0	0	0	0	0	0	0	0	0	0	30107870	1.585e+08	17566654	0	0	0	0	0	0	0	0	25869.36	0	6120999.7	0	1.811e+08	0	0	1506370.8	5.248e+08	0	0	0	0	0	0	0	0	0	0	0	0	2.971e+08	13800	0	0	0
2150	2013	1.222e+08	0	0	0	0	0	0	0	0	0	0	20070223	1.821e+08	21655713	0	0	0	0	0	0	0	0	39556.86	0	2448075.4	0	2.079e+08	0	0	2071324.1	5.586e+08	0	0	0	0	0	0	0	0	0	0	0	0	2.843e+08	0	0	0	0
2150	2014	1.478e+08	0	0	0	0	0	0	0	0	0	0	35878905	2.114e+08	11703399	0	0	0	0	0	0	0	0	0	0	7214940.3	0	1.414e+08	0	0	3948486.2	5.594e+08	0	0	0	0	0	0	0	0	0	0	0	0	2.726e+08	0	0	0	0
2150	2015	2.296e+08	0	0	0	0	0	0	0	0	0	0	25086620	1.848e+08	19306287	0	0	0	0	0	0	0	0	0	0	3667237	0	1.189e+08	0	0	3033902.5	5.844e+08	0	0	0	0	0	0	0	0	0	0	0	0	2.590e+08	0	0	0	0
2150	2016	7.175e+08		0									15977166	1.818e+08	23296421				0							4411815.3		1.048e+08			4883734.1	1.053e+09													2.474e+08	9983029.4
2150	2017	4.528e+08											25025450	1.897e+08	36152075									976541.52		3760530.8		1.231e+08			2.401e+08	1.072e+09													3.131e+08
2150	2019	7.930e+08								60739704			9481174.6	2.191e+08	30764952											1577667.6		1.383e+08			9971367.3	1.282e+09													3.509e+08	5230256.9
2151	2010	3.542e+08		0						0			18945580	1.859e+08	18000105				0					0	0	9060905.5	0	42824782	0		0	6.289e+08				0	0	0	0					0	72520997	8064618.1	0	0	0
2151	2011	2.197e+08		0						0			17012020	2.918e+08	48405583				0					0	0	7889780.8	0	1.135e+08	0		0	6.982e+08				0	0	0	15203230					0	1.355e+08	89041605	0	0	0
2151	2012	2.566e+08	0	0	0	0	0	0	0	0	0	0	36300104	2.648e+08	62993603	0	0	0	0	0	0	0	0	0	0	6676566.8	0	1.590e+08	0	0	0	7.863e+08	0	0	0	0	0	0	12880630	0	0	0	0	0	1.645e+08	1.195e+08	0	0	0
2151	2013	2.672e+08	0	0	0	0	0	0	0	0	0	0	31974135	3.167e+08	85643602	0	0	0	0	0	0	0	0	0	0	5360923.5	0	1.938e+08	0	0	0	9.006e+08	0	0	0	0	0	0	15872608	0	0	0	0	0	3.997e+08	210628.5	0	0	0
2151	2014	2.514e+08	0	0	0	0	0	0	0	0	0	0	9746174.6	4.111e+08	77151893	0	0	0	0	0	0	0	0	578465.75	0	12679078	0	2.506e+08	0	0	60000000	1.073e+09	0	0	0	35000000	0	0	15547567	0	0	0	0	0	3.958e+08	3840421.6	0	0	0
2151	2015	4.946e+08	0	0	0	0	0	0	0	0	0	0	82621481	5.240e+08	42631073	0	0	0	0	0	0	0	0	0	335000	55983497	0	4.306e+08	0	0	6102755.2	1.637e+09	0	0	0	28069307	0	0	13621861	0	0	0	0	0	4.688e+08	48276895	0	0	0
2151	2017	1.342e+09											2.269e+08	1.070e+09	72372187									2920578.5	12632210	67171559		5.300e+08			11591978	3.336e+09				1.016e+08		75223602	60339450						6.052e+08	12548569
2151	2018	1.527e+09											2.360e+08	1.011e+09	68268363									985228.42	0	29729217		5.712e+08			39431715	3.482e+09				1.598e+08		65246674	27455908						6.163e+08	40980822
2151	2019	1.006e+09											2.282e+08	1.040e+09	76030638											37085121		7.953e+08			38253294	3.221e+09						50359512	96773663						5.935e+08	1.036e+08
2151	2020	1.592e+09											3.849e+08	8.663e+08	71713997											36154822		8.189e+08			62736139	3.833e+09							1.390e+08						7.162e+08	1.195e+08
2152	2010	9.990e+08		0					0	0			0	9.795e+08	23279459	0	0		0					0	0	20197216	0	3.991e+08	0		0	2.421e+09				15823315	0	0	0					0	3.015e+08	591453	0	0	0
2152	2011	1.320e+09		0					0	0			4697525	8.330e+08	21913047	0	0		0					0	0	26095458	0	6.486e+08	0		0	2.854e+09				9060311.3	0	0	1.675e+08					0	2.982e+08	1834436.3	0	0	0
2152	2012	2.004e+09	0	0	0	0	0	0	0	0	0	0	1987100	6.443e+08	49453209	0	0	0	0	0	0	0	0	0	0	31953073	0	7.696e+08	0	0	0	3.501e+09	0	0	0	6564083.5	0	0	1.641e+08	0	0	0	0	0	2.904e+08	2616656.3	0	0	0
2152	2013	1.645e+09	0	0	0	0	0	0	0	0	0	0	0	7.139e+08	1.300e+08	0	0	0	0	0	0	0	0	0	0	50255997	0	1.171e+09	0	0	7.466e+08	4.456e+09	0	0	0	5428305.5	0	0	64713476	0	0	0	0	33403152	3.892e+08	49321137	0	0	0
2152	2014	2.492e+09	0	0	0	0	0	0	0	0	0	0	23115446	6.011e+08	32003340	0	0	0	0	0	0	0	0	1491364.4	0	72130347	0	1.786e+09	0	0	8.434e+08	5.851e+09	0	0	0	4801598.6	0	0	65872733	0	0	0	0	33797654	5.437e+08	3594075.5	0	0	0
2152	2015	2.495e+09	0	0	0	0	0	0	0	0	0	0	8063693	7.937e+08	25266365	0	0	0	0	0	0	0	0	1455386.3	0	72531638	0	2.143e+09	0	0	8.577e+08	6.397e+09	0	0	0	5355323.7	0	0	65939016	0	0	0	0	36305525	5.781e+08	60281481	0	0	0
2152	2016	3.211e+09		0									20801156	7.569e+08	23560347				0					194917.81		86492879		1.927e+09			2.123e+09	8.148e+09				2.036e+09			1.018e+08					42324861	7.450e+08	1.315e+08
2152	2017	3.701e+09											12628058	8.003e+08	16769749											95552619		1.935e+09			2.408e+09	8.969e+09				1.134e+09			6.868e+08					50979540	9.663e+08	57356822
2152	2019	4.483e+09								1.392e+09			53669695	1.518e+09	76194728											1.063e+08		1.918e+09			73618823	9.705e+09						7787927.7	6.399e+08					49303526	1.116e+09	15468910
2152	2020	6.642e+09								5.629e+08			55984136	1.658e+09	67602489											1.113e+08		1.659e+09			1.562e+08	1.093e+10						6441385	5.614e+08					48706867	1.611e+09	39848993
2153	2010	4.915e+08		0					0	0			0	1.415e+08	15936475	0	0		0					0	0	16959233	0	55002269	71336.17		0	7.209e+08			0	323342	2015744.4	0	16450000					18886456	1.294e+08	5348974.1	0	0	0
2153	2011	4.379e+08		0					0	0			0	1.791e+08	11806787	0	0		0					0	0	19448552	0	37178668	0		2.272e+08	9.127e+08			0	0	0	0	15750000					18298171	1.312e+08	0	0	0	0
2153	2012	6.881e+08	0	0	0	0	0	0	0	0	0	0	40000	1.583e+08	37721391	0	0	0	0	0	0	0	0	0	0	25628916	0	59696208	0	0	1.180e+08	1.087e+09	0	0	0	0	0	0	62364220	0	0	0	0	17709886	1.255e+08	0	0	0	0
2153	2013	4.029e+08	0	0	0	0	0	0	0	371200	0	0	10788492	2.666e+08	1.807e+08	0	0	0	0	0	0	0	0	0	0	77496709	0	2.794e+08	0	0	3.400e+08	1.558e+09	0	0	0	0	0	0	1.027e+08	0	0	0	0	1.768e+08	2.615e+08	0	0	0	0
2153	2014	6.951e+08	0	0	0	0	0	0	0	0	0	0	3314200	2.482e+08	22797462	0	0	0	0	0	0	0	0	0	3214260	55236019	0	2.567e+08	0	0	1.224e+08	1.407e+09	0	0	0	10413463	0	0	1.019e+08	0	0	0	0	1.233e+08	3.303e+08	0	0	0	0
2153	2015	2.022e+09	0	0	0	0	0	0	0	0	0	0	1700000	2.584e+08	30419347	0	0	0	0	0	0	0	0	1613698.6	18509953	32021652	0	2.440e+08	0	0	1.048e+09	3.656e+09	0	0	0	1.624e+08	0	0	2.953e+08	0	0	0	0	1.372e+08	3.445e+08	0	0	0	0
2153	2016	2.645e+09		0									2055230	3.426e+08	57299859				0					1400000		59571126		2.624e+08			2.486e+08	3.619e+09				33099737			5.573e+08					1.062e+08	3.503e+08	13540623
2153	2017	1.715e+09											701358.65	4.412e+08	56015619									191892.43		59746333		2.716e+08			1.519e+09	4.064e+09				63144486			3.532e+08					56328349	3.281e+08	52062799
2153	2019	5.211e+09								57201378			200000	6.336e+08	61756071									1.185e+08		1.939e+08		3.825e+08			1.041e+08	6.647e+09							3.291e+08					52083686	3.148e+08	1.256e+08
2154	2011	5.961e+08		0					0	0			0	7.170e+08	6.006e+08	0	0		0					0	0	1.515e+08	0	5.111e+08	0		0	2.576e+09				0	0	0	1362906					3.480e+08	9.347e+08	7600000	0	0	0
2154	2012	5.542e+08	0	0	0	0	0	0	0	0	0	0	100000	8.278e+08	74260212	0	0	0	0	0	0	0	0	0	0	2.392e+08	0	7.836e+08	0	0	0	2.479e+09	0	0	0	0	0	0	0	0	0	0	0	5.027e+08	1.216e+09	13033930	0	0	0
2154	2013	4.218e+08	0	0	0	0	0	0	0	0	0	0	200000	5.290e+08	66567273	0	0	0	0	0	0	0	0	0	0	1.903e+08	0	1.136e+09	1166904.4	0	0	2.346e+09	0	0	0	0	0	0	51406160	0	0	0	0	6.089e+08	1.098e+09	1116554.6	0	0	0
2154	2014	2.388e+08	0	0	0	0	0	0	0	0	0	0	0	5.111e+08	53223193	0	0	0	0	0	0	0	0	0	0	1.307e+08	0	1.150e+09	4178771	0	79241930	2.168e+09	0	0	0	51406160	0	0	0	0	0	0	0	7.559e+08	8.825e+08	11617736	0	0	0
2154	2015	2.634e+08	0	0	0	0	0	0	0	0	0	0	37899.7	5.311e+08	59687722	0	0	0	0	0	0	0	0	0	0	1.043e+08	0	1.051e+09	4964443.5	0	34618241	2.049e+09	0	0	0	77027999	0	0	55815667	0	0	0	0	7.836e+08	9.244e+08	24297344	0	0	0
2154	2016	2.727e+08		0									1593298	4.145e+08	42077143				0							89790274		8.418e+08	5525289.7		64779169	1.733e+09				89854383			52348095					8.370e+08	7.424e+08	1.333e+08
2154	2019	4.771e+08								1.022e+08			3217160.2	3.926e+08	48597620											69867938		1.015e+09			11395413	2.120e+09							2.492e+08					9.710e+08	5.576e+08	1153916.1
2155	2010	6.538e+08		0					0	1984554			1.477e+08	74511244	66432315	0	0		0					0	0	73113437	0	3.061e+08	0		0	1.324e+09				0	0	0	22730774					0	1.076e+09	1.129e+08	356098.8	0	0
2155	2011	3.535e+08		0					0	8146195.2			3.130e+08	1.035e+08	1.519e+08	0	0		0					0	0	94338524	0	5.625e+08	0		61698292	1.648e+09				0	0	0	1889146.8					0	1.174e+09	2.156e+08	673605.65	0	0
2155	2012	3.171e+08	0	0	0	0	0	0	0	33347993	0	0	2.555e+08	1.121e+08	2.015e+08	0	0	0	0	0	0	0	0	0	0	77054415	0	8.590e+08	0	0	1.362e+08	1.992e+09	0	0	0	0	0	0	1889146.8	0	0	0	0	0	1.251e+09	3.601e+08	929334.32	0	0
2155	2013	1.139e+08	0	0	0	0	0	0	0	9469216	0	0	2.062e+08	1.690e+08	1.994e+08	0	0	0	0	0	0	0	0	0	0	74318922	0	5.697e+08	0	0	3.833e+08	1.725e+09	0	0	0	0	0	0	32489853	0	0	0	0	0	1.376e+09	4.344e+08	861336.48	0	0
2155	2014	1.666e+08	0	0	0	0	0	0	0	13158302	0	0	2.045e+08	1.975e+08	2.839e+08	0	0	0	0	0	0	0	0	0	0	70854219	0	4.717e+08	0	0	3.093e+08	1.717e+09	0	0	0	1508752.4	0	0	28067104	0	0	0	0	0	1.558e+09	5.068e+08	2324629.7	0	0
2155	2015	2.683e+08	0	0	0	0	0	0	0	26725240	0	0	92630710	1.491e+08	1.503e+08	0	0	0	0	0	0	0	0	0	0	73449321	0	4.427e+08	0	0	2.844e+08	1.488e+09	0	0	0	1508752.4	0	0	25582769	0	0	0	0	0	2.132e+09	5.221e+08	928032.16	0	0
2155	2016	2.980e+08								52854000			1.640e+08	1.788e+08	94809406											51799873		6.092e+08			5.205e+08	1.970e+09				1101316.6			24840509						2.267e+09	5.180e+08	1172748.7
2155	2017	4.273e+08								27363000			2.819e+08	1.898e+08	1.335e+08											48829424		6.298e+08			3.230e+08	2.061e+09				1101316.6			24373444						2.494e+09	3.642e+08	5059097.5
2155	2018	4.073e+08								15475450			1.975e+08	1.447e+08	1.536e+08											63367142		5.849e+08			1.266e+08	1.693e+09				1101316.6			17187309						2.889e+09	3.149e+08
2155	2019	3.698e+08								35411000				1.496e+08	71758051									0	0	22220522		4.669e+08			1.045e+08	1.344e+09							17154530					13972434	3.214e+09	2.877e+08
2155	2020	4.163e+08								7115750				85948108	49267366											17318041		4.295e+08			93364542	1.240e+09							17105794					12550954	3.461e+09	2.629e+08
2156	2010	1.544e+09		0					0	0			9607112.9	2.766e+08	26590253	0	0		0					0	0	14089409	0	1.990e+08	0		0	2.070e+09				0	0	0	14974145					0	1.343e+09	1.755e+08	0	0	0
2156	2011	8.696e+08		0						0			4630293.9	2.272e+08	23733964				0					0	0	23944422		2.216e+08	0		0	1.371e+09				0	0	0	15175947					0	1.524e+09	4.398e+08	0	0	0
2156	2012	6.712e+08	0	0	0	0	0	0	0	0	0	0	13722218	3.261e+08	21601941	0	0	0	0	0	0	0	0	0	0	21178886	0	2.280e+08	0	0	0	1.282e+09	0	0	0	0	0	0	34795615	0	0	0	0	0	1.583e+09	4.217e+08	0	0	0
2156	2013	7.647e+08	0	0	0	0	0	0	0	0	0	0	5202946.7	3.377e+08	16015661	0	0	0	0	0	0	0	0	0	0	13251118	0	2.495e+08	0	0	13117810	1.400e+09	0	0	0	0	0	0	31564509	0	0	0	0	0	1.874e+09	3.027e+08	0	0	0
2156	2014	5.611e+08	0	0	0	0	0	0	0	537900	0	0	16536992	4.010e+08	16354879	0	0	0	0	0	0	0	0	0	0	4323530.8	0	2.743e+08	0	0	54887722	1.329e+09	0	0	0	15000000	0	0	12955439	0	0	0	0	0	2.318e+09	1.617e+08	0	0	0
2156	2015	1.438e+09	0	0	0	0	0	0	0	0	0	0	27107556	4.923e+08	10413944	0	0	0	0	0	0	0	0	0	0	2664298.5	0	3.176e+08	0	0	6.509e+08	2.939e+09	0	0	0	27968834	0	0	10837131	0	0	0	0	0	2.715e+09	6.114e+08	0	0	0
2156	2016	1.603e+09		0									47716782	1.234e+09	20779003				0							9557079.7		7.818e+08			2.452e+08	3.942e+09				28847015		14800000	9197212						5.027e+09	6.530e+08
2156	2017	1.704e+09											63254375	1.550e+09	12520281											12555626		9.753e+08			1.198e+08	4.437e+09				27939887		14800000	41299954						5.665e+09	5.179e+08
2156	2018	1.373e+09											48320205	1.670e+09	21656086											36736135		1.330e+09			3.147e+08	4.794e+09				22106477		18800000	97006649						6.599e+09	8.235e+08
2156	2019	2.225e+09												1.612e+09	72821817											4936909		1.894e+09			1.677e+08	6.061e+09						18800000	1.535e+08						7.439e+09	6.923e+08
2156	2020	4.121e+09								1.130e+09			7128000	1.794e+09	1.141e+08											5816760.8		1.449e+09			1.767e+08	8.871e+09						18800000	1.590e+08						9.037e+09	1.263e+09
2157	2010	3.951e+08		0					0	0			500000	1.073e+08	4.100e+08	0	0		0					0	0	1.007e+08	0	7.146e+08	0		5356756.5	1.734e+09				0	0	0	10114211					0	7.887e+08	71780750	0	0	59801947
2157	2011	5.325e+08		0					0	0			33800000	75564476	2.607e+08	0	0		0					0	0	1.498e+08	0	7.941e+08	0		9956516.7	1.856e+09			0	0	0	0	62537813					0	8.800e+08	1.551e+08	0	0	55208895
2157	2012	5.109e+08	0	0	0	0	0	0	0	0	0	0	1940000	1.642e+08	2.393e+08	0	0	0	0	0	0	0	0	0	1404020.4	2.008e+08	0	1.050e+09	0	0	26012382	2.195e+09	0	0	0	0	0	0	57123074	0	0	0	0	0	1.277e+09	5.609e+08	0	0	1.171e+08
2157	2015	1.527e+09	0	0	0	0	0	0	0	0	0	0	3576300	4.330e+08	2.723e+08	0	0	0	0	0	0	0	0	0	9661000	3.075e+08	0	1.505e+09	0	0	31767381	4.090e+09	0	0	0	22919904	0	0	86755383	0	0	0	0	0	4.453e+09	3.281e+08	7435.8	0	2.535e+08
2157	2016	2.203e+09		0									6101010	4.597e+08	2.062e+08				0						7685218.9	1.953e+08		2.075e+09			37252589	5.190e+09				28348904			1.257e+08						4.919e+09	8.988e+08			5.038e+08
2157	2017	1.408e+09											6225980	3.863e+08	2.091e+08											3.408e+08		3.329e+09			61417951	5.740e+09				30348904			1.449e+08						6.663e+09	2.226e+09			9.797e+08
2157	2019	2.955e+09											650000	2.108e+08	9.045e+08										96420447	1.170e+09		5.138e+09			3.686e+08	1.075e+10							1.221e+08						9.895e+09	3.698e+09			5.095e+09
2158	2010	2.043e+08		0					0	0			71368122	1.062e+08	13346347	0	0		0					256468.35	0	1743528.2	0	1.283e+08	0		0	5.256e+08				0	1.095e+08	0	0					0	1.504e+08	59134251	0	0	0
2158	2011	73209330		0					0	0			99997153	1.219e+08	11069282	0	0		0					221793.59	0	1644412.9	0	1.390e+08	0		2.086e+08	6.556e+08				0	0	0	0					0	2.851e+08	10232450	0	0	0
2158	2012	76045853	0	0	0	0	0	0	0	0	0	0	1.174e+08	1.159e+08	9858523.2	0	0	0	0	0	0	0	0	368461.87	0	1129748.9	0	1.308e+08	0	0	2.000e+08	6.515e+08	0	0	0	0	0	0	6643910	0	0	0	0	0	2.909e+08	11276972	0	0	0
2158	2013	1.638e+08	0	0	0	0	0	0	0	0	0	0	1.578e+08	1.140e+08	9401722.2	0	0	0	0	0	0	0	0	462685.87	0	1396487.3	0	1.332e+08	0	0	2.199e+08	8.000e+08	0	0	0	0	0	0	4704516.7	0	0	0	0	3337047.3	2.696e+08	265230.41	0	0	0
2158	2014	1.236e+08	0	0	0	0	0	0	0	0	0	0	1.339e+08	1.439e+08	9394371.8	0	0	0	0	0	0	0	0	172854.78	0	2465250	0	1.442e+08	0	0	3.345e+08	8.922e+08	0	0	0	0	0	0	3265789.3	0	0	0	0	3163243.7	2.432e+08	43943965	0	0	0
2158	2015	9.495e+08	0	0	0	0	0	0	0	0	0	0	1.372e+08	1.503e+08	5709623.2	0	0	0	0	0	0	0	0	7379323.8	0	2740625.8	0	1.363e+08	0	0	4.292e+08	1.818e+09	0	0	0	0	0	0	4022046.2	0	0	0	0	2989440.1	2.786e+08	91450410	0	0	0
2158	2016	1.069e+09		0									1.410e+08	2.407e+08	8368317.6				0					5521417.5		23507666		2.242e+08			4.254e+08	2.138e+09							3550626.1					2604903.8	5.733e+08	70368043
2158	2019	5.741e+08								7.728e+08			11733312	4.216e+08	12740275											6263548.9		4.472e+08	4182742.4		14346365	2.411e+09						1148693.4	42591785					3565999.6	7.806e+08	60805307
2159	2010	87006402		0					0	0			0	2131246.7	5239407.5	0	0		0					0	0	13104764	0	1.817e+08	987594.77		0	2.902e+08				0	0	0	43093688					6135717	4.820e+08	97815803	0	0	0
2159	2011	1.090e+08		0					0	0			0	6313422.4	6168305.1	0	0		0					0	0	18323155	0	1.823e+08	826201.1		0	3.230e+08				0	0	0	82528246					5917918.8	5.183e+08	1.780e+08	0	0	0
2159	2012	1.429e+08	0	0	0	0	0	0	0	0	0	0	0	3868540.3	7812899.3	0	0	0	0	0	0	0	0	0	0	51493108	0	1.381e+08	1319145.9	0	0	3.455e+08	0	0	0	0	0	0	1.068e+08	0	0	0	0	5700120.6	6.068e+08	2.203e+08	0	0	0
2159	2013	1.353e+08	0	0	0	0	0	0	0	0	0	0	0	6685737	10313017	0	0	0	0	0	0	0	0	0	0	1.024e+08	0	56805439	1252813.6	0	4000000	3.168e+08	0	0	0	0	0	0	1.885e+08	0	0	0	0	5484976.8	6.907e+08	3.352e+08	0	0	0
2159	2014	3.721e+08	0	0	0	0	0	0	0	0	0	0	0	9640321.7	8171513.5	0	0	0	0	0	0	0	0	0	0	1.159e+08	0	54461060	0	0	1000000	5.613e+08	0	0	0	26280000	0	0	1.553e+08	0	0	0	0	5269833	7.846e+08	4.234e+08	0	0	0
2159	2015	1.774e+08	0	0	0	0	0	0	0	0	0	0	0	10056998	3598791.5	0	0	0	0	0	0	0	0	0	0	95125043	0	1.002e+08	0	0	0	3.864e+08	0	0	0	45780000	0	0	2.659e+08	0	0	0	0	5054689.2	8.385e+08	5.494e+08	0	0	0
2159	2016	1.040e+08		0										11068412	6470781.4				0							39682622		2.562e+08			878447.81	4.183e+08				45780000			2.357e+08					4839545.3	1.182e+09	5.028e+08
2159	2017	86802739												10520203	9596521.3											49834817		2.562e+08			2162466.1	4.151e+08				42780000			2.474e+08					490272.05	1.299e+09	4.507e+08
2159	2018	6.465e+08												10024778	7540670.9											1.331e+08		1.271e+08			20907126	9.452e+08				42780000		50000000	2.378e+08					1.025e+08	1.128e+09	1.598e+08
2159	2019	3.304e+08												17753535	7350759.7											35596020		3203338.6			2.405e+08	6.348e+08				0		50000000	2.543e+08					442088.45	1.303e+09	1.693e+08			8332665.6
2159	2020	5.890e+08												7603391.7	7561667.6											20613996		2926801			5599034.8	6.333e+08						50000000	1.929e+08						1.311e+09	54623391			5310538.8
2160	2010	1.875e+08		0						0			49230198	2.424e+08	3067438.9				0					0	0	1412787		3.895e+08	0		358200	8.735e+08				0	0	0	0					0	5.768e+08	23090585	0	0	0
2160	2011	2.926e+08		0						0			1.121e+08	2.599e+08	7291469.6				0					0	0	1976782.4		4.465e+08	0		0	1.120e+09				0	0	0	5000000					0	5.485e+08	49618188	0	0	0
2160	2012	4.287e+08	0	0	0	0	0	0	0	0	0	0	85308264	2.606e+08	3680703.5	0	0	0	0	0	0	0	0	0	0	6959901.9	0	4.110e+08	0	0	0	1.196e+09	0	0	0	0	0	0	5035709.5	0	0	0	0	0	4.989e+08	2.217e+08	0	0	0
2160	2013	2.280e+08	0	0	0	0	0	0	0	0	0	0	1.162e+08	2.500e+08	9715770	0	0	0	0	0	0	0	0	0	0	12134665	0	5.505e+08	0	0	8000	1.166e+09	0	0	0	0	0	0	5412151.5	0	0	0	0	0	5.667e+08	3.808e+08	0	0	0
2160	2015	3.460e+08	0	0	0	0	0	0	0	0	0	0	1.691e+08	5.703e+08	47422980	0	0	0	0	0	0	0	0	0	0	28108251	0	6.396e+08	0	0	2.161e+08	2.017e+09	0	0	0	0	0	74688626	6463597.6	0	0	0	0	0	1.263e+09	1.663e+08	0	0	0
2160	2016	4.599e+08		0									2.799e+08	7.701e+08	53217860				0							36122468		8.900e+08			84118390	2.573e+09						3.338e+08	20018149						1.508e+09	79066847
2160	2019	4.231e+08								11000000				9.509e+08	29047713											40978175		1.076e+09	1.748e+08		59532352	3.204e+09							11037698						1.702e+09	19043262
2161	2010	2.383e+08		0					0	0			7297517.9	1.940e+08	8230311.2	0	0		0					0	0	6252278.7	0	84104637	0		0	5.382e+08				0	0	0	26232717					0	85528574	60102657	0	0	0
2161	2011	5.079e+08		0						0			1010150	2.451e+08	12662728				0					3772361.1	9231000	10330965		1.273e+08	0		0	9.173e+08				0	0	0	2.346e+08					0	2.011e+08	4124786.4	0	0	0
2161	2012	4.844e+08	0	0	0	0	0	0	0	0	0	0	8297940	2.789e+08	28890992	0	0	0	0	0	0	0	0	353925	9231000	12858460	0	1.454e+08	0	0	0	9.684e+08	0	0	0	0	0	0	3.333e+08	0	0	0	0	0	2.674e+08	426286.49	0	0	0
2161	2013	2.002e+08	0	0	0	0	0	0	0	0	0	0	6393382.6	3.004e+08	9815526	0	0	0	0	0	0	0	0	0	9231000	16522808	0	1.247e+08	0	0	0	6.673e+08	0	0	0	0	0	0	4.277e+08	0	0	0	0	0	2.670e+08	0	0	0	0
2161	2014	2.116e+08	0	0	0	0	0	0	0	0	0	0	11709672	3.587e+08	20748765	0	0	0	0	0	0	0	0	0	0	21722138	0	1.517e+08	0	0	15257688	7.915e+08	0	0	0	0	0	0	3.899e+08	0	0	0	0	0	2.612e+08	0	0	0	0
2161	2015	2.494e+08	0	0	0	0	0	0	0	0	0	0	5862000	2.780e+08	13426698	0	0	0	0	0	0	0	0	0	0	36764028	0	1.538e+08	0	0	3699365.2	7.409e+08	0	0	0	0	0	0	6.503e+08	0	0	0	0	0	2.338e+08	0	0	0	0
2161	2016	2.571e+08		0									9114181.4	2.416e+08	13597882				0						4056000	25540102		2.417e+08			22592266	8.153e+08				3.027e+08			5.579e+08					34562009	1.815e+08	548010
2161	2017	2.850e+08											6373879.3	2.144e+08	21774480										9426300	22341721		3.574e+08			14703614	9.314e+08				3.346e+08			5.808e+08					50977749	1.534e+08
2161	2019	3.062e+08								9.645e+08			2554710.2	2.002e+08	15389506									662018.62	20210245	1.750e+08		1.862e+08			5374890.1	1.865e+09							1.233e+08					40951113	1.354e+08	1997430.9
2162	2010	1.337e+08		0					0	18246374			2200000	1.456e+08	25853475	0	0		0					0	0	22310818	0	4.271e+08	0		0	7.749e+08				0	0	0	0					0	8.794e+08	20925072	0	0	0
2162	2012	1.442e+08	0	0	0	0	0	0	0	0	0	0	6289785.5	1.260e+08	15659955	0	0	0	0	0	0	0	0	0	0	21637048	0	3.893e+08	0	0	0	7.031e+08	0	0	0	0	0	0	0	0	0	0	0	2.458e+08	7.663e+08	19937879	0	0	0
2162	2013	1.430e+08	0	0	0	0	0	0	0	0	0	0	2535000	1.233e+08	21955358	0	0	0	0	0	0	0	0	0	0	10779419	0	3.496e+08	0	0	0	6.512e+08	0	0	0	0	0	0	0	0	0	0	0	5.281e+08	7.627e+08	55887462	0	0	0
2162	2014	1.311e+08	0	0	0	0	0	0	0	0	0	0	3935610.1	1.491e+08	12879539	0	0	0	0	0	0	0	0	0	0	1.015e+08	0	3.866e+08	2198703.1	0	0	7.874e+08	0	0	0	0	0	5000000	0	0	0	0	0	5.893e+08	6.755e+08	51527652	0	0	0
2162	2015	1.661e+08	0	0	0	0	0	0	0	0	0	0	3640539.7	1.373e+08	22895280	0	0	0	0	0	0	0	0	0	0	52847453	0	3.491e+08	2198703.1	0	907585.28	7.350e+08	0	0	0	0	0	5000000	0	0	0	0	0	6.001e+08	6.437e+08	52380899	0	0	0
2162	2016	1.464e+08		0									2604282	1.316e+08	13186472				0							38542038		3.280e+08	2198703.3		881715.03	6.634e+08						5000000	29619188					6.283e+08	5.922e+08	45592635
2162	2017	1.784e+08											2832378	1.210e+08	10730235											26825160		3.488e+08	2817253.1		7665763	6.991e+08				4281168.1			31047678					6.588e+08	5.310e+08	76429920
2162	2018	1.869e+08								24993326			10598477	1.163e+08	11914934									0		13018313		3.487e+08	1880686.2		8724246.3	7.231e+08				4281168.1			45969362					7.148e+08	5.584e+08	44822257
2162	2019	2.378e+08								12657082			2931213.2	1.609e+08	12796495											24359430		3.605e+08	1779689.1		8962363.8	8.230e+08				0			46386597					7.479e+08	5.046e+08	27476459
2162	2020	2.245e+08											70786585	2.721e+08	15816966											28392814		3.349e+08	1752150.4		8593923.1	9.612e+08							64285332					7.709e+08	4.690e+08	26671755
2163	2010	9.266e+08		0						0			29868514	4.361e+08	88813075				0					0	0	71554471		6.627e+08	0		0	2.216e+09				0	0	0	0					0	1.159e+09	1.053e+09	14052449	0	0
2163	2011	8.028e+08		0						0			84987729	5.639e+08	37934882				0					0	0	75117082		8.046e+08	0		0	2.369e+09				0	0	0	0					0	1.217e+09	2.620e+09	16873957	0	0
2163	2012	8.951e+08	0	0	0	0	0	0	0	0	0	0	86283176	6.730e+08	35403661	0	0	0	0	0	0	0	0	0	0	88080732	0	9.424e+08	0	0	52211411	2.772e+09	0	0	0	0	0	0	52445837	0	0	0	0	0	2.474e+09	1.553e+09	8047444.7	0	0
2163	2013	8.110e+08	0	0	0	0	0	0	0	0	0	0	1.153e+08	6.165e+08	61605398	0	0	0	0	0	0	0	0	0	0	91874240	0	1.055e+09	0	0	2.786e+08	3.030e+09	0	0	0	0	0	0	58019840	0	0	0	0	0	3.034e+09	9.362e+08	1094577.1	0	0
2163	2014	6.986e+08	0	0	0	0	0	0	0	0	0	0	1.107e+08	6.994e+08	76484073	0	0	0	0	0	0	0	0	0	0	1.760e+08	0	1.193e+09	0	0	2.653e+08	3.219e+09	0	0	0	30000000	0	0	1.892e+08	0	0	0	0	0	2.547e+09	9.372e+08	837917.43	0	0
2163	2015	8.264e+08	0	0	0	0	0	0	0	0	0	0	83980730	7.553e+08	41294372	0	0	0	0	0	0	0	0	0	0	1.057e+08	0	1.022e+09	0	0	2.386e+08	3.074e+09	0	0	0	30000000	0	0	1.984e+08	0	0	0	0	0	1.947e+09	1.411e+09	424768.01	0	0
2163	2016	5.758e+08		0									1.443e+08	9.456e+08	23572509				0						1456790.4	83593191		8.785e+08			2.169e+08	2.870e+09				30000000			2.104e+08						1.567e+09	1.760e+09	424768.01
2163	2018	7.814e+08											1.546e+08	8.720e+08	60507507											3.906e+08		7.627e+08	1938919.5		43352741	3.067e+09							1.522e+08						9.454e+08	1.961e+08
2163	2019	9.321e+08											83039581	1.124e+09	37313487											1.025e+08		6.903e+08			57533573	3.026e+09							1.004e+08						1.148e+09	52327547
2164	2010	3.031e+08		0					0	0			77553863	2.743e+08	24556326	0	0		0					0	0	4327810.3	0	1.845e+08	0		0	8.684e+08				0	0	0	33625912					0	6.710e+08	63152060	0	0	0
2164	2011	1.010e+08		0					0	0			70129294	3.273e+08	80505292	0	0		0					0	0	21380213	0	2.709e+08	0		0	8.712e+08				0	0	0	35438155					0	7.194e+08	1.171e+08	0	0	0
2164	2012	74176004	0	0	0	0	0	0	0	0	0	0	22897142	3.410e+08	6089316.8	0	0	0	0	0	0	0	0	0	0	20135797	0	1.989e+08	0	0	0	6.632e+08	0	0	0	0	0	0	36766077	0	0	0	0	0	7.949e+08	1.557e+08	0	0	0
2164	2013	37167292	0	0	0	0	0	0	0	0	0	0	43829921	3.658e+08	4706941	0	0	0	0	0	0	0	0	0	0	4777607.8	0	1.716e+08	0	0	0	6.279e+08	0	0	0	0	0	0	36962767	0	0	0	0	13979663	7.400e+08	2.616e+08	0	0	0
2164	2014	68740746	0	0	0	0	0	0	0	0	0	0	1.017e+08	3.376e+08	2534962.7	0	0	0	0	0	0	0	0	0	0	91713825	0	1.808e+08	0	0	27410128	8.105e+08	0	0	0	300000	0	0	36394961	0	0	0	0	11386727	6.820e+08	1.171e+08	0	0	0
2164	2015	67954948	0	0	0	0	0	0	0	0	0	0	1.001e+08	3.272e+08	4420931.4	0	0	0	0	0	0	0	0	0	0	3652909.7	0	1.952e+08	0	0	26218003	7.248e+08	0	0	0	300000	0	0	45234274	0	0	0	0	48323724	6.514e+08	1.039e+08	0	0	0
2164	2016	46976379		0									75617912	2.664e+08	7100837.4				0							6627764.6		2.576e+08			11092921	6.714e+08				300000			54637513					47590514	7.004e+08	508805.34
2164	2019	1.282e+08								283584.65			5857068.7	2.179e+08	6230365.3											3544640.1		2.788e+08			1262775.4	7.786e+08							52939559					69129744	5.286e+08	1245187.9
2165	2010	82664091		0					0	0			1.731e+08	1.650e+08	36272893	0	0		0					0	0	3135673.5	0	2.588e+08	0		0	7.189e+08				0	0	0	0					0	3.113e+08	48521683	0	0	0
2165	2011	2.388e+08		0					0	0			3.466e+08	1.693e+08	22875985	0	0		0					0	0	3166390.2	0	2.001e+08	0		2514493.7	9.834e+08				0	0	0	0					0	2.969e+08	1.806e+08	0	0	0
2165	2012	2.266e+08	0	0	0	0	0	0	0	0	0	0	2.476e+08	2.014e+08	42737204	0	0	0	0	0	0	0	0	0	0	2517562	0	2.395e+08	0	0	2517424	9.629e+08	0	0	0	0	0	0	0	0	0	0	0	0	6.234e+08	82026126	0	0	0
2165	2013	1.736e+08	0	0	0	0	0	0	0	0	0	0	2.586e+08	3.030e+08	11265204	0	0	0	0	0	0	0	0	0	0	5296740.4	0	2.309e+08	0	0	16151360	9.987e+08	0	0	0	0	0	0	0	0	0	0	0	0	7.065e+08	26948994	0	0	0
2165	2014	1.403e+08	0	0	0	0	0	0	0	0	0	0	2.155e+08	3.113e+08	12344826	0	0	0	0	0	0	0	0	0	0	2121595.4	0	2.447e+08	0	0	25954540	9.523e+08	0	0	0	0	0	0	9039577.3	0	0	0	0	0	7.058e+08	20251153	0	0	0
2165	2015	1.309e+08	0	0	0	0	0	0	0	0	0	0	2.215e+08	2.643e+08	20494989	0	0	0	0	0	0	0	0	0	0	2786446.1	0	1.870e+08	0	0	21932417	8.489e+08	0	0	0	0	0	0	7255154.2	0	0	0	0	0	6.543e+08	81584985	0	0	0
2165	2017	1.629e+08											3.500e+08	2.867e+08	84863205											7782459.6		3.496e+08			90091363	1.332e+09													6.625e+08	6.844e+08
2165	2018	3.110e+08											3.900e+08	2.936e+08	1.014e+08											1098611.8		2.928e+08			2.335e+08	1.623e+09													6.678e+08	1.088e+09
2165	2019	4.466e+08											2.651e+08	3.230e+08	20966250											1569796.3		2.761e+08			1.556e+08	1.489e+09													5.957e+08	1.473e+09
2166	2010	1.000e+08		0					0	0			0	36374433	4315501.3	0	0		0					0	0	5461114.8	0	1.376e+08	0		0	2.838e+08				0	0	0	26030000					0	1.926e+08	626067	0	0	0
2166	2012	41151733	0	0	0	0	0	0	0	0	0	0	0	64119839	10829554	0	0	0	0	0	0	0	0	7466584.7	0	62972866	0	5.120e+08	0	0	4553623.9	7.031e+08	0	0	0	0	0	0	26030000	0	0	0	0	0	1.513e+08	100000	0	0	0
2166	2013	38680937	0	0	0	0	0	0	0	0	0	0	100000	76936170	6092676.4	0	0	0	0	0	0	0	0	8212807	0	95486290	0	4.481e+08	0	0	5474230.6	6.791e+08	0	0	0	0	0	11500000	39593640	0	0	0	0	2.677e+08	1.451e+08	188037	0	0	0
2166	2014	70246511	0	0	0	0	0	0	0	0	0	0	0	55009857	4800560.2	0	0	0	0	0	0	0	0	9134984.8	0	25058998	0	8.255e+08	0	0	7058825	9.968e+08	0	0	0	33307093	0	14500000	0	0	0	0	0	2.633e+08	1.363e+08	5329775	0	0	0
2166	2015	1.958e+08	0	0	0	0	0	0	0	0	0	0	0	51431974	11060210	0	0	0	0	0	0	0	0	9994604	0	23874531	0	1.058e+09	0	0	10519498	1.360e+09	0	0	0	73569901	0	15960000	0	0	0	0	0	2.589e+08	1.311e+08	72520929	0	0	0
2166	2016	29544485		0										55679498	25946885				0					10765339		16993435		1.335e+09			26111667	1.500e+09				72040932		15960000						2.546e+08	1.569e+08	3.315e+08
2166	2017	28460559												75402773	20295041									11576058		17547096		1.862e+09			32027731	2.047e+09				1.782e+08		16960000						5770225.1	5.713e+08	2053039.3
2166	2019	1.691e+08												1.754e+08	34330007											12465513		1.212e+09			35295349	1.639e+09												4506620.7	5.499e+08	14749483
2166	2020	2.137e+08											17220879	2.013e+08	15433440											22938338		6.913e+08			26478138	1.800e+09												4376027.3	6.508e+08	2.095e+08
2167	2010	1.043e+08		0					0	0			2493672.2	95688630	1.691e+08	0	0		0					0	0	1.351e+08	0	1.463e+08	0		0	6.529e+08				0	0	0	0					0	4.382e+08	1.641e+08	0	0	0
2167	2011	4.197e+08		0					0	0			1700000	97622667	3.465e+08	0	0		0					4830888.8	0	33597626	0	3.120e+08	0		0	1.216e+09				0	0	0	0					0	6.945e+08	1.397e+08	0	0	0
2167	2012	6.466e+08	0	0	0	0	0	0	0	0	0	0	11808800	1.255e+08	3926876	0	0	0	0	0	0	0	0	0	0	17362192	0	2.753e+08	0	0	35253337	1.116e+09	0	0	0	6470937	0	0	0	0	0	0	0	0	4.779e+08	6.279e+08	0	0	0
2167	2013	3.142e+08	0	0	0	0	0	0	0	0	0	0	83294010	2.360e+08	2124370.8	0	0	0	0	0	0	0	0	0	0	12176655	0	2.886e+08	0	0	25468201	9.619e+08	0	0	0	5375799	0	0	0	0	0	0	0	0	1.052e+09	1.957e+08	0	0	0
2167	2015	69430511	0	0	0	0	0	0	0	0	0	0	6461656.6	3.681e+08	55694422	0	0	0	0	0	0	0	0	51080.21	0	23392521	0	2.676e+08	0	0	18110358	8.088e+08	0	0	0	99780054	0	0	0	0	0	0	0	0	8.921e+08	3.304e+08	0	0	0
2167	2016	39460537		0									45852075	4.856e+08	54646584				0					185857.11		21419802		2.092e+08			6627201.9	8.630e+08				1.020e+08			62482966						8.410e+08	2.382e+08
2167	2017	1.114e+08											3.485e+08	2.379e+08	73792978									22861.73		28342780		2.093e+08			2.273e+08	1.237e+09				1.006e+08			68719599						7.944e+08	2.482e+08
2167	2018	1.301e+08											3426407.9	86356893	7810769.5									22937.91		28520603		4.090e+08			34008842	6.992e+08				13585766			86661398						8.553e+08	2.232e+08
2167	2019	18663933												98649337	19725606											8457426.1		4.119e+08			20937301	5.785e+08							1.313e+08						7.568e+08	1.878e+08
2168	2010	6.341e+08		0					0	0			10178660	1.857e+08	65224985	0	0		0					327600	0	11806465	0	78119300	0		0	9.854e+08				0	0	0	0					8221192.5	2.693e+08	32955457	0	0	0
2168	2011	4.891e+08		0					0	0			5467752.5	1.748e+08	73155506	0	0		0					0	0	15936695	0	1.145e+08	0		30000000	9.031e+08				0	0	0	0					7720727	3.068e+08	79752727	0	0	0
2168	2012	3.829e+08	0	0	0	0	0	0	0	0	0	0	2790888.7	1.860e+08	34301040	0	0	0	0	0	0	0	0	0	0	16697002	0	1.441e+08	0	0	0	7.668e+08	0	0	0	0	0	0	0	0	0	0	0	7220261.7	4.790e+08	20192000	0	0	0
2168	2013	3.488e+08	0	0	0	0	0	0	0	0	0	0	8504750	2.130e+08	23388292	0	0	0	0	0	0	0	0	438701.39	0	19383110	0	1.552e+08	0	0	28231695	7.970e+08	0	0	0	0	0	0	0	0	0	0	0	6719796.3	4.566e+08	29031894	0	0	0
2168	2015	4.066e+08	0	0	0	0	0	0	0	0	0	0	859530	97332333	1965369.4	0	0	0	0	0	0	0	0	735616.44	0	8763946	0	50247546	0	0	5.434e+08	1.110e+09	0	0	0	0	0	0	109093.66	0	0	0	0	55487500	1.174e+08	81969140	0	0	0
2168	2016	67402734	0	0	0	0	0	0	0	99371765	0	0	3178756.6	1.151e+08	248248.6	0	0	0	0	0	0	0	0	0	0	16039354	0	66351929	0	0	5.852e+08	9.528e+08	0	0	0	0	0	0	6.846e+08	0	0	0	0	2.649e+08	1.048e+08	903218.56	0	0	0
2168	2017	3.466e+08								52697854			622056.2	1.762e+08	75875899									370327.85		39874513		62128774			1.846e+08	9.390e+08				67518000			5.785e+08					2.663e+08	1.005e+08	1315533.3
2168	2019	2.506e+08		0					0	2.594e+08	0		36697738	3.214e+08	3.947e+08	0	0		0					47638.36	0	72342178	0	48643871	8089879.5		19784917	1.412e+09			0	0	0	4445682.3	1.706e+08					2.527e+08	84788453	0			0
2169	2010	1.787e+08		0					0	0			15083043	3.512e+08	6244447.4	0	0		0					0	0	54911226	0	1.365e+08	0		0	7.425e+08				0	0	50231324	0					0	1.288e+08	0	0	0	0
2169	2011	1.749e+08		0					0	0			29452076	4.972e+08	18155352	0	0		0					0	0	49706255	0	1.489e+08	0		0	9.183e+08			0	0	0	38181686	0					0	1.323e+08	28738817	0	0	0
2169	2012	1.687e+08	0	0	0	0	0	0	0	0	0	0	28333832	4.444e+08	17145216	0	0	0	0	0	0	0	0	0	0	15963839	0	1.760e+08	0	0	66832013	9.174e+08	0	0	0	0	0	27346369	0	0	0	0	0	0	1.600e+08	1.416e+08	0	0	0
2169	2013	1.473e+08	0	0	0	0	0	0	0	0	0	0	32373338	5.389e+08	9838768	0	0	0	0	0	0	0	0	0	0	20025673	0	1.412e+08	0	0	346697.02	8.900e+08	0	0	0	0	0	19371109	4297479.1	0	0	0	0	0	2.921e+08	1.244e+08	0	0	0
2169	2014	94962187	0	0	0	0	0	0	0	0	0	0	36040376	5.356e+08	6096488.4	0	0	0	0	0	0	0	0	0	0	22351282	0	1.448e+08	0	0	15153855	8.550e+08	0	0	0	0	0	7863744.6	28741598	0	0	0	0	0	3.415e+08	2.796e+08	0	0	0
2169	2015	3.598e+08	0	0	0	0	0	0	0	0	0	0	57720970	9.791e+08	18733844	0	0	0	0	0	0	0	0	0	0	31227484	0	2.287e+08	0	0	94041637	1.769e+09	0	0	0	0	0	3325128.8	62142693	0	0	0	0	0	8.458e+08	2.458e+08	0	0	0
2169	2016	2.484e+08		0									55618492	1.188e+09	28747626				0					1467112.3		35904020		2.438e+08			3.892e+08	2.191e+09				30000000		702451.56	63394049					20039347	1.037e+09	1.997e+08
2169	2017	5.185e+08								1205750			1.172e+08	1.363e+09	91814093											58078546		3.781e+08			61760799	2.589e+09				65397933		16849.61	1.343e+08					21579567	9.894e+08	1.995e+08
2169	2019	6.511e+08								23058250			1.570e+08	1.389e+09	1.295e+08											1.162e+08		6.846e+08			2.031e+08	3.375e+09							13670505					36902000	1.099e+09	1.507e+08
2170	2010	2.222e+08		0						0			0	6670096.6	82228080				0						0	5079084.7		2.045e+08	0		0	5.207e+08						0	4400000					0	2.033e+08	26980287	0	0
2170	2011	2.643e+08		0					0	0			1968000	64082930	1.365e+08	0	0		0					0	0	6942018.2	0	3.248e+08	0		0	7.986e+08				0	0	0	0					0	2.471e+08	20759336	0	0	0
2170	2012	8.495e+08	0	0	0	0	0	0	0	0	0	0	2114850	33814026	3.470e+08	0	0	0	0	0	0	0	0	646438.36	0	6613947.6	0	2.837e+08	0	0	0	1.523e+09	0	0	0	0	0	0	0	0	0	0	0	0	2.461e+08	26973260	0	0	0
2170	2013	9.748e+08	0	0	0	0	0	0	0	0	0	0	7113030	64212569	1.941e+08	0	0	0	0	0	0	0	0	0	0	8439057.8	0	2.908e+08	0	0	0	1.539e+09	0	0	0	0	0	0	67603026	0	0	0	0	0	2.465e+08	3.872e+08	0	0	0
2170	2014	5.034e+08	0	0	0	0	0	0	0	0	0	0	9522000	47122788	1.883e+08	0	0	0	0	0	0	0	0	0	0	13828761	0	2.559e+08	0	0	0	1.018e+09	0	0	0	40000000	0	0	63269025	0	0	0	0	0	3.256e+08	6.038e+08	0	0	550000
2170	2015	4.971e+08	0	0	0	0	0	0	0	0	0	0	2930000	54996120	1.497e+08	0	0	0	0	0	0	0	0	0	0	20252795	0	3.456e+08	0	0	1.145e+08	1.185e+09	0	0	0	40000000	0	0	92626018	0	0	0	0	0	1.544e+09	48084551	0	0	953745
2170	2016	2.028e+08		0									500000	81424536	3.170e+08				0							11400348		2.964e+08			3.780e+08	1.287e+09				40000000			1.131e+08						1.478e+09	68556548			86820
2170	2017	4.380e+08												89303022	2.721e+08											16138617		3.611e+08			6.995e+08	1.876e+09				40000000			1.150e+08						1.413e+09	12045148			86820
2170	2019	3.779e+08												3.047e+08	1.171e+08											47310816		3.301e+08			38018089	1.218e+09							1.149e+08						1.275e+09	22853475
2171	2010	2.702e+08		0					0	0			10420531	61647519	1.459e+08	0	0		0					0	0	18994647	0	3.136e+08	0		10169650	8.309e+08				0	0	0	0					0	1.387e+08	84024708	0	0	0
2171	2011	1.652e+08		0					0	0			33166560	68500808	51449150	0	0		0					0	0	21980650	0	2.478e+08	0		14982211	6.031e+08				0	0	0	0					0	5.460e+08	40334998	0	0	0
2171	2012	89445727	0	0	0	0	0	0	0	0	0	0	31968601	1.428e+08	55556868	0	0	0	0	0	0	0	0	0	0	31638120	0	3.645e+08	0	0	48040698	7.639e+08	0	0	0	0	0	0	0	0	0	0	0	0	5.605e+08	5356223.4	0	0	0
2171	2013	1.242e+08	0	0	0	0	0	0	0	15832400	0	0	54371032	1.590e+08	57899062	0	0	0	0	0	0	0	0	0	0	13598972	0	2.875e+08	0	0	58489091	7.710e+08	0	0	0	0	0	0	0	0	0	0	0	0	5.105e+08	4831430.1	0	0	0
2171	2015	4.741e+08	0	0	0	0	0	0	0	6987047.2	0	0	87466796	3.229e+08	59402032	0	0	0	0	0	0	0	0	0	0	56894329	0	4.354e+08	0	0	1.752e+08	1.618e+09	0	0	0	0	0	0	14012513	0	0	0	0	0	6.282e+08	5722864.5	0	0	0
2171	2016	1.555e+09		0						7773500			67259318	4.411e+08	77107865				0							49789255		7.116e+08			1.910e+08	3.100e+09				10090230			12882955					2912706.3	6.061e+08	4166893.6
2171	2017	6.923e+08								14235217			1.559e+08	5.571e+08	1.682e+08									9165777.4		40142555		9.191e+08			8.813e+08	3.438e+09				10090230			11973380					2853315.7	6.443e+08	26502395
2171	2019	9.487e+08								4.866e+08			2.372e+08	1.085e+09	1.650e+08											2.026e+08		1.262e+09	1476786		3.075e+08	4.768e+09						6345861.6	9489525.2					7188571	1.078e+09	7.731e+08
2172	2010	5.389e+08		0					0	0			4.443e+08	69597149	1.608e+08	0	0		0					0	0	2131275.6	0	7.849e+08	0		0	2.001e+09				0	0	0	26658182					0	1.852e+09	43474316	0	17993584	0
2172	2011	3.627e+08		0					0	0			5.045e+08	49105589	77631429	0	0		0					0	0	1832245.9	0	5.809e+08	0		0	1.577e+09				0	0	0	26836063					0	1.754e+09	1.197e+08	0	17993584	0
2172	2012	2.599e+08	0	0	0	0	0	0	0	0	0	0	3.283e+08	40311622	1.162e+08	0	0	0	0	0	0	0	0	0	0	5501551.1	0	3.359e+08	0	0	0	1.086e+09	0	0	0	0	0	0	15489675	0	0	0	0	18716600	1.621e+09	68143436	0	25268831	0
2172	2013	2.747e+08	0	0	0	0	0	0	0	0	0	0	3.586e+08	61029326	40201016	0	0	0	0	0	0	0	0	0	0	9323986.4	0	3.808e+08	0	0	0	1.125e+09	0	0	0	0	0	0	0	0	0	0	0	0	1.526e+09	1.014e+08	0	0	0
2172	2015	4.611e+08	0	0	0	0	0	0	0	0	0	0	1.207e+08	2.819e+08	59695874	0	0	0	0	0	0	0	0	0	0	40979096	0	3.576e+08	0	0	11946764	1.334e+09	0	0	0	20000000	0	0	0	0	0	0	0	7546654.5	1.980e+09	1.172e+08	0	0	0
2172	2016	6.972e+08		0									2.315e+08	2.871e+08	1.720e+08				0							31261940		4.427e+08			6951160.8	1.869e+09				20000000								1440667	1.948e+09	41846176
2172	2017	1.208e+09											4.481e+08	2.993e+08	1.436e+08									1785000		35701364		4.972e+08			9068741.3	2.643e+09				20000000								1659401.4	1.813e+09	7.275e+08
2172	2019	6.115e+08								1.094e+08			2.884e+08	4.323e+08	82165123											1.192e+08		3.711e+08			2.522e+08	2.388e+09						3000000	17912322					11792388	3.622e+09	31309784
2172	2020	1.468e+09								53194271			3.620e+08	3.328e+08	99741916											1.026e+08		2.670e+08			1.717e+08	2.876e+09							14152830					10790266	3.267e+09	4977457.4
2173	2010	35486128		0					0	0			0	96820584	38550577	0	0		0					0	0	6957438.2	0	5.301e+08	0		0	7.080e+08				0	0	0	3465000					4202320	37430998	14567049	0	0	0
2173	2011	32739828		0					0	0			0	1.248e+08	28117590	0	0		0					0	0	5034025.5	0	5.683e+08	0		0	7.590e+08			0	0	0	0	3465000					3963827.5	47982640	4269288.1	0	0	0
2173	2012	64239996	0	0	0	0	0	0	0	0	0	0	0	1.394e+08	11379554	0	0	0	0	0	0	0	0	0	0	2674128.1	0	6.161e+08	0	0	1293649.8	8.350e+08	0	0	0	0	0	0	3465000	0	0	0	0	3725335.1	59783047	21530876	0	0	0
2173	2013	41349936	0	0	0	0	0	0	0	0	0	0	17800.2	1.261e+08	36571364	0	0	0	0	0	0	0	0	0	0	2328427.7	0	6.673e+08	0	0	0	8.736e+08	0	0	0	0	0	0	3465000	0	0	0	0	3486842.6	54168201	49684568	0	0	0
2173	2015	98558207	0	0	0	0	0	0	0	0	0	0	12152	72562715	14016020	0	0	0	0	0	0	0	0	0	0	4418943.4	0	7.299e+08	0	0	1034621	9.205e+08	0	0	0	3465000	0	0	0	0	0	0	0	14143139	86566418	0	0	0	0
2173	2016	1.334e+09		0										1.407e+08	14304563				0							60462835		7.575e+08			950847.93	2.308e+09				22366075								5026893.8	9.532e+08	29240339
2173	2017	5.608e+08												2.229e+08	14785225											55321733		7.291e+08			7.869e+08	2.370e+09				18738304								15894273	9.314e+08	1.042e+08
2173	2019	8.793e+08								61440161				1.405e+08	11195674											73467942		53546831			8291734.5	1.228e+09													1.384e+09	8094543
2174	2010	96866599		0					0	0			0	77129926	7973507.7				0					0	0	2858170.1	0	1.135e+08	0		0	2.983e+08				0	0	0	0					0	34534174	91213749	0	0	0
2174	2011	63229573		0					0	0			0	71026433	3282708				0					0	0	737893.13	0	1.144e+08	0		0	2.526e+08				0	0	0	0					0	1.649e+08	10508201	0	0	0
2174	2012	1.820e+08	0	0	0	0	0	0	0	0	0	0	500000	61048996	10331051	0	0	0	0	0	0	0	0	0	0	979590.51	0	82829412	0	0	0	3.376e+08	0	0	0	0	0	0	18000000	0	0	0	0	0	2.076e+08	0	0	0	0
2174	2013	1.051e+08	0	0	0	0	0	0	0	0	0	0	600000	54238958	25178124	0	0	0	0	0	0	0	0	0	0	4252547.2	0	88099516	0	0	1077883.2	2.785e+08	0	0	0	0	0	0	18000000	0	0	0	0	0	1.970e+08	47502	0	0	0
2174	2014	1.564e+08	0	0	0	0	0	0	0	0	0	0	0	1.521e+08	84439799	0	0	0	0	0	0	0	0	0	0	10665461	0	0	0	0	0	4.036e+08	0	0	0	66119000	0	0	59388564	0	0	0	0	99524124	6.968e+08	0	0	0	0
2174	2016	6.505e+08		0										6.583e+08	1.752e+08				0					49315.07	1018882.4	54772966					1.015e+08	1.641e+09				5.575e+08		1506057.7	3.101e+08					97797827	7.092e+08
2174	2017	1.938e+09												4.742e+08	3.601e+08											73478864					2.885e+08	3.134e+09				8.152e+08		1621611.5	4.432e+08					1.016e+08	6.991e+08
2174	2019	1.579e+09								1.017e+08				7.726e+08	4.066e+08											1.579e+08					3.822e+08	3.400e+09						2092114.6	7.333e+08					82282919	6.989e+08
2175	2010	84837588		0					0	0			4085889.4	47069820	9416800.4	0	0		0					0	0	10741831	0	64128855	0		0	2.203e+08				0	0	0	0					4460670.8	1.068e+08	1213310.9	0	0	0
2175	2011	89906820		0					0	0			2175760.5	45406102	4738899.2	0	0		0					0	0	6528809.5	0	63880157	0		0	2.126e+08			0	0	0	0	0					4358919.2	1.015e+08	386363.37	0	0	0
2175	2012	53938745	0	0	0	0	0	0	0	0	0	0	14099834	64938588	3292535.7	0	0	0	0	0	0	0	0	0	0	2826492.7	0	72495284	0	0	0	2.116e+08	0	0	0	0	0	0	0	0	0	0	0	4784096.9	1.120e+08	3530023.3	0	0	0
2175	2013	1.102e+08	0	0	0	0	0	0	0	0	0	0	17513927	74958064	4700709.8	0	0	0	0	0	0	0	0	3787463	0	388024.72	0	78535623	0	0	1.470e+08	4.371e+08	0	0	0	0	0	0	0	0	0	0	0	744357.8	1.137e+08	20948143	0	0	0
2175	2014	2.007e+08	0	0	0	0	0	0	0	0	0	0	3794536.4	1.026e+08	10532781	0	0	0	0	0	0	0	0	2141823	0	2170235.8	0	86791198	0	0	1.122e+08	5.209e+08	0	0	0	500000	0	0	68468446	0	0	0	0	353551.8	1.419e+08	79358327	0	0	0
2175	2015	2.877e+08	0	0	0	0	0	0	0	0	0	0	5961361.1	1.949e+08	1.200e+08	0	0	0	0	0	0	0	0	0	0	7700542.7	0	2.059e+08	0	0	6941627.7	8.292e+08	0	0	0	2000000	0	0	97520363	0	0	0	0	315572.52	1.464e+08	1.911e+08	0	0	0
2175	2016	2.953e+08		0									12852255	2.685e+08	3.382e+08				0							17513658		1.642e+08			17518699	1.114e+09				33500000			3.202e+08					277593.24	1.438e+08	2.405e+08
2175	2017	1.838e+08											8651961.1	1.157e+08	1.511e+08											3.194e+08		1.363e+08			5212819.3	9.201e+08				26117840			4.283e+08						3.640e+08	16441122
2175	2019	16080788												51868519	33724001											58255944		87124338			3346759.8	2.603e+08													3.456e+08	6296768.3
2176	2010	1.223e+08		0					0	0			68508758	1.688e+08	18630749	0	0		0					0	0	3853142.9	0	1.363e+08	0		0	5.183e+08				0	0	0	160000					0	1.334e+08	5589322.5	0	0	0
2176	2011	4.382e+08		0					0	0			54192373	1.687e+08	33766413	0	0		0					2460005.5	0	6987693.7	0	2.035e+08	0		2895071.6	9.107e+08			0	0	0	0	160000					0	2.008e+08	11694755	0	0	0
2176	2012	2.261e+08	0	0	0	0	0	0	0	0	0	0	1.008e+08	1.870e+08	1.165e+08	0	0	0	0	0	0	0	0	224811.11	0	10903125	0	1.772e+08	0	0	6619849.8	8.254e+08	0	0	0	0	0	0	10359145	0	0	0	0	0	2.738e+08	50698978	0	0	0
2176	2013	1.554e+08	0	0	0	0	0	0	0	0	0	0	1.343e+08	2.568e+08	13333006	0	0	0	0	0	0	0	0	123104.17	0	4724369.9	0	2.174e+08	0	0	9700158.2	7.918e+08	0	0	0	0	0	0	160000	0	0	0	0	0	4.104e+08	29424613	0	0	0
2176	2014	5.459e+08	0	0	0	0	0	0	0	0	0	0	1.159e+08	2.943e+08	10562195	0	0	0	0	0	0	0	0	158650	0	24731130	0	2.635e+08	0	0	25752189	1.281e+09	0	0	0	160000	0	0	0	0	0	0	0	0	4.682e+08	94399022	0	0	0
2176	2015	3.113e+08	0	0	0	0	0	0	0	0	0	0	2.052e+08	6.413e+08	43003244	0	0	0	0	0	0	0	0	0	0	1.134e+09	0	4.995e+08	0	0	1.476e+08	2.982e+09	0	0	0	1160000	0	0	1502490.3	0	0	0	0	4973140.6	1.339e+09	92832171	0	0	0
2176	2016	8.685e+08	0	0	0	0	0	0	0	0	0	0	2.674e+08	6.997e+08	78403187	0	0	0	0	0	0	0	0	0	0	9.443e+08	0	6.680e+08	0	0	2.499e+08	3.776e+09	0	0	0	1160000	0	0	41818633	0	0	0	0	4571259.3	1.450e+09	56271338	45434.49	0	0
2176	2017	5.061e+08											2.760e+08	1.261e+09	96159532									988873.24		1.406e+09		8.444e+08			2.939e+08	4.684e+09				1.350e+08		1.424e+08	83346632					4191277.4	1.456e+09	1.415e+08	493036.02
2176	2019	4.706e+08								3624379.7				6.050e+08	1.038e+08											5.767e+08		4.508e+08			1.654e+08	2.699e+09						62417740	15.63					3469237.1	1.952e+09	49221525
2176	2020	4.368e+08								270595.22				5.061e+08	8522478.8											3.993e+08		4.145e+08			1.375e+08	2.281e+09						38239755	16.05						1.725e+09	42638645
2177	2010	2.315e+08		0						0			0	83218646	56682471				0					0	0	51277306		1.297e+08	52683353		0	6.050e+08				2.812e+08	0	97108596	21860000					0	3.278e+08	1.462e+08	0	0	0
2177	2011	1.835e+08		0					0	0			40404000	1.423e+08	59348740	0	0		0					0	0	24973953	0	2.403e+08	76064857		0	7.669e+08				1.346e+08	0	1.689e+08	46803040					0	3.522e+08	1.713e+08	0	0	0
2177	2012	2.877e+08	0	0	0	0	0	0	0	10001148	0	0	0	1.371e+08	7118058.3	0	0	0	0	0	0	0	0	0	0	27503661	0	3.298e+08	41520542	0	6647613.6	8.474e+08	0	0	0	69856891	0	1.496e+08	34860000	0	0	0	0	0	3.364e+08	2.222e+08	0	0	0
2177	2013	1.638e+08	0	0	0	0	0	0	0	33000750	0	0	0	2.379e+08	12184521	0	0	0	0	0	0	0	0	0	0	26297338	0	2.551e+08	52285122	0	0	7.806e+08	0	0	0	58503236	0	1.646e+08	34860000	0	0	0	0	0	3.984e+08	2.046e+08	0	0	0
2177	2014	2.902e+08	0	0	0	0	0	0	0	0	0	0	0	3.207e+08	10756533	0	0	0	0	0	0	0	0	0	0	16544910	0	2.721e+08	65155184	0	2607681.3	9.781e+08	0	0	0	33851000	0	2.055e+08	0	0	0	0	0	0	3.350e+08	2.100e+08	0	0	0
2177	2015	4.534e+08	0	0	0	0	0	0	0	0	0	0	0	3.270e+08	11896491	0	0	0	0	0	0	0	0	0	0	21865410	0	3.709e+08	96534007	0	19639791	1.301e+09	0	0	0	2.228e+08	0	1.208e+08	0	0	0	0	0	4664579.1	3.157e+08	2.532e+08	0	0	0
2177	2016	3.917e+08		0										1.665e+08	10412691				0							19767671		2.687e+08	81513765		15598732	9.542e+08				4.028e+08		52288685						4553947.5	5.869e+08	4667003.6
2177	2017	1.672e+08								3.163e+08				1.697e+08	10683507											14811956		1.474e+08	34953392		43689741	9.047e+08				4.028e+08		15833400	108678.37					3.765e+08	2.573e+08	4819582.6
2177	2019	1.600e+08								4.157e+08				56432311	1254812.8											4222143.6		37919745	10010147		4530988.8	6.900e+08						8488956.4						4.191e+08	1.365e+08	36408273
2178	2010	1.354e+08		0						0			588000	1.025e+08	51068158				0					0	0	16267785		1.555e+08	0		0	4.614e+08				0	0	0	15581803					0	40105985	0	0	0	0
2178	2011	2.056e+08		0					0	0			1526527.4	1.611e+08	20800133	0	0		0					0	0	16003586	0	1.750e+08	0		0	5.800e+08				0	0	0	47982552					1160143.9	61551055	49652204	0	0	0
2178	2012	1.976e+08	0	0	0	0	0	0	0	0	0	0	1301800.8	1.369e+08	22654466	0	0	0	0	0	0	0	0	0	0	29820118	0	2.217e+08	0	0	0	6.100e+08	0	0	0	0	0	0	65127564	0	0	0	0	11983051	1.331e+08	60538.63	0	0	0
2178	2013	3.352e+08	0	0	0	0	0	0	0	0	0	0	452443	1.130e+08	4652956	0	0	0	0	0	0	0	0	0	0	26860025	0	3.454e+08	0	0	1.580e+08	9.836e+08	0	0	0	0	0	0	65422227	0	0	0	0	6717709.9	1.287e+08	9037510.3	0	0	0
2178	2015	5.033e+08	0	0	0	0	0	0	0	0	0	0	4718713.8	2.814e+08	16689378	0	0	0	0	0	0	0	0	0	0	35940828	0	6.088e+08	0	0	0	1.451e+09	0	0	0	0	0	0	1.680e+08	0	0	0	0	44313664	1.089e+08	13309708	0	0	0
2178	2016	4.717e+08		0									315983.99	3.861e+08	13579591				0							95318492		7.149e+08			1266890.9	1.683e+09						2317135.2	1.048e+08					37588691	1.183e+08	2601503.4
2178	2017	4.789e+08											3095897.3	4.127e+08	14038061									100000		44591032		5.891e+08	1520939.9		17232084	1.561e+09						779201.2	1.195e+08					74688397	86614682	17989660
2178	2019	4.155e+08											22019648	4.468e+08	8251696.8									3714539.7		1.136e+08		4.414e+08	24685970		20472086	1.493e+09			5940000			269734.46	1.893e+08					36031014	98758914	22793994
2179	2010	6.473e+08		0					0	0			2.094e+08	5.832e+08	28050459	0	0		0					0	0	26279257	0	4.515e+08	0		0	1.946e+09				0	0	0	66800					0	6.356e+08	34570341	0	0	0
2179	2011	4.769e+08		0					0	0			2.873e+08	6.895e+08	36630257	0	0		0					0	0	35223292	0	6.702e+08	0		2789750.7	2.199e+09			0	0	0	0	66800					644013.55	6.369e+08	44481337	0	0	0
2179	2012	3.861e+08	0	0	0	0	0	0	0	0	0	0	4.193e+08	9.208e+08	39072143	0	0	0	0	0	0	0	0	0	0	21930220	0	5.445e+08	0	0	2893682.3	2.335e+09	0	0	0	0	0	0	34173972	0	0	0	0	608820.44	6.637e+08	1.821e+08	0	0	0
2179	2013	1.457e+09	0	0	0	0	0	0	0	0	0	0	5.694e+08	1.375e+09	64168741	0	0	0	0	0	0	0	0	5384336.7	0	23865077	0	5.021e+08	0	0	3856720.7	4.001e+09	0	0	0	0	0	0	40300494	0	0	0	0	583220.68	6.902e+08	3.667e+08	0	0	0
2179	2014	1.155e+09	0	0	0	0	0	0	0	0	0	0	8.662e+08	1.623e+09	88026576	0	0	0	0	0	0	0	0	1716187.4	0	28033656	0	8.649e+08	0	0	4014950.1	4.630e+09	0	0	0	0	0	0	55083927	0	0	0	0	555656.05	1.173e+09	54730571	0	0	0
2179	2015	1.396e+09	0	0	0	0	0	0	0	0	0	0	1.038e+09	1.865e+09	73148806	0	0	0	0	0	0	0	0	689058.03	0	27759291	0	1.251e+09	0	0	8561948.3	5.661e+09	0	0	0	0	0	0	70234206	0	0	0	0	558408.22	1.333e+09	80457961	0	78861.69	0
2179	2016	1.404e+09		0					0	0	0		1.628e+09	2.147e+09	61978423	0	0		0					3596765.6	0	30786011	0	1.278e+09			18670138	6.571e+09							88783509					531719.35	1.393e+09	1.144e+08
2179	2017	1.648e+09											1.786e+09	2.918e+09	55143833									4961853.1		38921339		1.338e+09			37111720	7.826e+09				6120000			99591342					505030.47	1.414e+09	2.802e+08
2179	2018	2.700e+09											2.321e+09	3.676e+09	48091828									2377668.9		44853783		1.965e+09			77021088	1.083e+10							1.195e+08					478341.6	1.381e+09	5.320e+08
2179	2019	2.945e+09											2.920e+09	4.145e+09	52667513									11078998	214500	42036092		2.049e+09			87505165	1.225e+10							1.360e+08					451652.74	1.821e+09	3.958e+08
2179	2020	4.581e+09											3.962e+09	4.503e+09	60297433											33624257		2.792e+09			15933579	1.595e+10							1.565e+08					424963.9	1.922e+09	6.586e+08
2180	2010	1.365e+08		0					0	32131107			3364520	67316155	2798045.1	0	0		0					816065.89	0	4060194.9	0	43225723	0		0	2.902e+08				0	0	0	7524000					0	72881149	6720553.6	0	0	0
2180	2011	1.104e+08		0						21254755			17056571	73151606	9048071.6				0					382586.83	0	5729539.8		48305955	0		0	2.854e+08				0	0	0	14010411					0	84055020	6504949.1	0	0
2180	2012	90054069	0	0	0	0	0	0	0	6525513.3	0	0	26710804	80924965	3549018.4	0	0	0	0	0	0	0	0	133801.64	0	14795761	0	55609223	0	0	4591391.2	2.829e+08	0	0	0	0	0	0	9470457.2	0	0	0	0	0	85011112	17604919	0	0	0
2180	2013	1.008e+08	0	0	0	0	0	0	0	5029245.2	0	0	17928989	89492198	1967242.3	0	0	0	0	0	0	0	0	921180.07	0	3764823	0	61506720	0	0	6294617.1	2.877e+08	0	0	0	0	0	0	3654000	0	0	0	0	0	86307060	9290373.3	0	0	0
2180	2015	1.439e+09	0	0	0	0	0	0	0	0	0	0	18423929	5.196e+08	8842283.5	0	0	0	0	0	0	0	0	9532600.8	0	25236446	0	5.898e+08	5092752.2	0	39755235	2.656e+09	0	0	0	0	0	0	0	0	0	0	0	0	2.689e+08	3624443.6	0	0	0
2180	2016	1.568e+09		0						2.067e+08			8240952.4	3.011e+09	2.066e+08				0					11108762		82910796		3.437e+09	2.202e+08		2.935e+09	1.169e+10						7.639e+08							4.045e+09	3.503e+08
2180	2017	2.995e+09								1.737e+08			597796.9	1.987e+09	1.859e+08									10405204		1.483e+08		2.367e+09	1.730e+08		2.224e+09	1.027e+10				3483701.9		3.641e+08							3.071e+09	3.357e+08
2180	2019	4.350e+09								42587832			130072.87	2.786e+09	1.636e+08											1.414e+08		3.036e+09	1.628e+08		1.434e+09	1.212e+10						3.825e+08	3170356.8						3.046e+09	1.864e+08
2181	2010	5.853e+08		0					0	0			360878.05	1.192e+08	1455120	0	0		0					0	0	25620438	0	44653702	0		126758.88	7.768e+08				0	0	0	1.024e+08					56811560	4.431e+08	0	0	0	0
2181	2011	4.381e+08		0					0	6650			1918202.5	1.378e+08	13943476	0	0		0					2377213.9	0	24259409	0	53686563			146383.61	6.723e+08				0	0	0	1.127e+08					55528481	5.145e+08	1350000	0	0	0
2181	2012	1.652e+09	0	0	0	0	0	0	0	0	0	0	2814181.5	2.834e+08	22660323	0	0	0	0	0	0	0	0	19359512	0	41479972	0	1.458e+08	0	0	19660794	2.188e+09	0	0	0	0	9.045e+08	0	1.085e+08	0	0	0	0	55704519	7.689e+08	861865.77	0	0	0
2181	2013	1.867e+09	0	0	0	0	0	0	0	0	0	0	4294619	3.433e+08	22712897	0	0	0	0	0	0	0	0	35106086	0	47679159	0	1.462e+08	0	0	1.050e+08	2.571e+09	0	0	0	0	7.139e+08	0	99067494	0	0	0	0	58738876	7.882e+08	1644720	0	0	0
2181	2014	1.259e+09	0	0	0	0	0	0	0	0	0	0	17491449	4.232e+08	73124141	0	0	0	0	0	0	0	0	51685583	0	67369178	0	1.161e+08	56686.67	0	5.320e+08	2.540e+09	0	0	0	44800000	6.998e+08	0	2.682e+08	0	0	0	0	61025380	7.799e+08	18235354	0	0	0
2181	2015	5.412e+08	0	0	0	0	0	0	0	0	0	0	11904229	3.774e+08	62315418	0	0	0	0	0	0	0	0	8864655.8	0	55650684	0	1.101e+08	7.337e+08	0	2.898e+08	2.191e+09	0	0	0	2.942e+08	0	0	2.625e+08	0	0	0	0	66051182	7.176e+08	8543344	0	2310395.7	0
2181	2016	5.594e+08		0									8802145.9	3.171e+08	66061710				0					919976.64	5873090.2	33863738		88805633	45864.42		1.505e+09	2.586e+09				2.692e+08			2.622e+08					67706286	5.823e+08	23562510
2181	2017	2.763e+08											28997623	2.359e+08	16900494									17472.52		15227464		1.156e+08			1.779e+09	2.468e+09				2.512e+08			2.719e+08					78499556	4.095e+08	14216212
2181	2018	2.009e+08											24697982	1.785e+08	15449017											15339737		1.384e+08			2.022e+09	2.595e+09				12615460			5.852e+08					1.815e+08	2.069e+08	47338850
2181	2019	7.788e+08								1.567e+09			19007823	1.514e+08	3090605.1									307974.44		11203973		1.028e+08			26395812	2.660e+09							5.803e+08					2.081e+08	1.654e+08	1.651e+08
2181	2020	2.700e+08								1.062e+09			15187292	1.167e+08	3699796.3									883694.08		14245825		67239167			35258655	1.584e+09							7.492e+08					2.401e+08	1.123e+08	2.641e+08
2182	2010	2.653e+08		0					0	0			1.807e+08	2.819e+08	1.094e+08	0	0		0					0	0	3126358.7	0	6.159e+08	0		0	1.456e+09				0	0	0	5266105.5					0	9.554e+08	72857802	0	0	0
2182	2011	1.356e+08		0					0	761000			52897905	3.448e+08	1.083e+08	0	0		0					0	0	2202077.1	0	4.091e+08	0		22400000	1.076e+09				0	0	0	5124068.6					0	9.996e+08	1.156e+08	984393.46	0	0
2182	2012	2.639e+08	0	0	0	0	0	0	0	770231	0	0	78151919	4.201e+08	1.125e+08	0	0	0	0	0	0	0	0	0	0	4062085.3	0	4.707e+08	0	0	41982413	1.392e+09	0	0	0	0	0	0	4691917.3	0	0	0	0	0	9.656e+08	2.496e+08	7898481.6	0	0
2182	2013	1.208e+08	0	0	0	0	0	0	0	756226.8	0	0	1.140e+08	4.793e+08	82392374	0	0	0	0	0	0	0	0	0	0	63530297	0	4.683e+08	0	0	32659540	1.362e+09	0	0	0	0	0	0	4402453.7	0	0	0	0	0	1.200e+09	14038765	397311.81	0	0
2182	2014	2.138e+08	0	0	0	0	0	0	0	0	0	0	45444955	3.815e+08	54140538	0	0	0	0	0	0	0	0	0	0	80297543	0	4.918e+08	0	0	39085807	1.306e+09	0	0	0	0	0	0	3956595	0	0	0	0	0	1.150e+09	35042360	0	0	0
2182	2016	2.381e+08		0									1.064e+08	7.128e+08	92813924				0							11901089		5.872e+08			39746618	1.789e+09							11031569						1.290e+09	1.218e+08
2182	2017	1.471e+08											1.560e+08	7.531e+08	88945905											4338096.8		6.639e+08			37505373	1.851e+09							1.145e+08						1.337e+09	1.274e+08
2182	2018	3.066e+08											1.819e+08	9.072e+08	59956432											21359855		7.858e+08			78233136	2.341e+09							2.195e+08					48007287	1.346e+09	2.474e+08
2182	2019	2.109e+08								2820150			9388607.5	1.101e+09	2.264e+08											3.024e+08		6.420e+08			89636225	2.770e+09							2.500e+08					47747024	1.400e+09	1.667e+08
2183	2010	7.765e+09		0					0	44377061			1.752e+08	2.578e+09	4.550e+08	0	0		0					76469116	0	1.563e+08	0	6.541e+08	0		0	1.190e+10			1.577e+08	3.101e+08	0	0	677876					0	2.211e+08	89364459	0	0	0
2183	2011	7.468e+09		0						6069158			1.829e+08	2.036e+09	5.317e+08				0					1.281e+08	0	1.409e+08		1.048e+09	0		418472	1.154e+10			3.013e+08	1.252e+08	0	0	339683					0	2.404e+08	3.654e+08	0	0
2183	2012	4.820e+09	0	0	0	0	0	0	0	23735430	0	0	90982494	1.953e+09	5.106e+08	0	0	0	0	0	0	0	0	76766696	0	1.260e+08	0	9.515e+08	0	0	1.265e+08	8.679e+09	0	0	4.050e+08	2.135e+08	0	11792284	246979	0	0	0	0	0	4.703e+08	4.190e+08	0	0	0
2183	2013	4.228e+09	0	0	0	0	0	0	0	27119664	0	0	1.696e+08	3.693e+09	1.127e+09	0	0	0	0	0	0	0	0	46052943	0	1.426e+08	0	1.971e+09	0	0	1.268e+08	1.153e+10	0	0	7.669e+08	0	0	1.562e+08	3.600e+08	0	0	0	0	1.014e+09	1.224e+08	3.971e+08	0	0	0
2183	2014	7.516e+09	0	0	0	0	0	0	0	17260684	0	0	3.422e+08	5.019e+09	1.197e+09	0	0	0	0	0	0	0	0	1.019e+08	0	2.454e+08	0	3.351e+09	0	0	63487666	1.785e+10	0	0	1.277e+09	100000	0	1.704e+08	4.520e+08	0	0	0	0	1.395e+09	5.147e+08	0	0	0	0
2183	2015	8.996e+09	0	0	0	0	0	0	0	36899880	0	0	3.649e+08	8.272e+09	1.933e+09	0	0	0	0	0	0	0	0	65236712	0	5.639e+08	0	5.686e+09	0	0	1.161e+08	2.603e+10	0	0	1.893e+09	0	0	1.063e+08	1.008e+09	0	0	0	0	1.519e+09	7.294e+08	0	0	0	0
2183	2016	7.899e+09		0						1.466e+08			9.649e+08	1.198e+10	3.788e+09				0					15143113		1.063e+09		7.823e+09			3.261e+08	3.400e+10			2.849e+09			40419876	1.150e+09					7.100e+08	1.585e+09	16484823
2183	2017	9.687e+09								5660078			5.132e+08	1.285e+10	3.156e+09									22129201		9.227e+08		1.005e+10			4.922e+08	3.769e+10			2.801e+09	8000000		46250467	1.551e+09					1.096e+09	1.863e+09	22056819
2183	2019	8.772e+09								71729502				1.245e+10	2.796e+09											1.164e+09		7.271e+09			4.548e+08	3.322e+10			8.528e+08			28375414	2.392e+09					1.397e+09	1.482e+09	6.220e+08
2184	2010	2.231e+08		0						0			1.045e+08	2.409e+08	36611445				0					0	0	10786229		2.618e+08	0		0	8.778e+08				0	0	0	2714210.5					0	72422496	1.028e+08	0	0	0
2184	2011	1.181e+08		0						0			1.616e+08	2.779e+08	41275849				0					0	0	11749936		2.899e+08	0		0	9.006e+08				0	0	0	1084221.5					0	1.464e+08	65836434	0	0	0
2184	2012	89341362	0	0	0	0	0	0	0	0	0	0	1.235e+08	3.620e+08	35159959	0	0	0	0	0	0	0	0	1237.5	0	13772750	0	3.086e+08	0	0	0	9.325e+08	0	0	0	0	0	0	12664278	0	0	0	0	6385201.8	2.227e+08	14316036	0	0	0
2184	2013	59407972	0	0	0	0	0	0	0	0	0	0	1.837e+08	4.138e+08	18926636	0	0	0	0	0	0	0	0	0	0	14233718	0	2.609e+08	0	0	2261284.3	9.532e+08	0	0	0	0	0	0	15907411	0	0	0	0	5872875.6	2.443e+08	219625.55	0	0	0
2184	2015	1.811e+08	0	0	0	0	0	0	0	0	0	0	2.672e+08	7.487e+08	36650255	0	0	0	0	0	0	0	0	0	0	13046794	0	3.249e+08	0	0	3746421.6	1.575e+09	0	0	0	0	0	0	30032065	0	0	0	0	30127366	2.082e+08	8385515.8	0	0	0
2184	2016	1.910e+08		0									2.624e+08	7.992e+08	29916130				0					727500		29340927		3.058e+08	36464.68		60740063	1.679e+09				510000			24214419					53180585	1.784e+08	1.248e+08
2184	2017	1.252e+08											2.495e+08	8.950e+08	22835446											26964288		2.522e+08	12000		13740056	1.586e+09				96792500			22400269					55810919	1.669e+08	1.241e+08
2184	2018	2.366e+08											2.561e+08	6.789e+08	30058025									0	0	8623257.1		2.887e+08			44243603	1.543e+09				1.335e+08			22929744					65533664	2.627e+08	955028.88
2184	2019	2.114e+08								6205740			25242951	6.321e+08	29404019									0	0	15888153		3.065e+08	0		17659505	1.457e+09							23920433					63228005	2.435e+08	18050.02
2185	2010	3.645e+08		0					0	0			8076094.6	2.266e+08	54070300	0	0		0					0	0	6212092.1	0	1.213e+08	0		0	7.807e+08				0	0	0	5000000					0	7.241e+08	1.178e+08	0	0	0
2185	2011	3.316e+08		0					0	0			18133034	2.450e+08	1.395e+08	0	0		0					72100.03	0	13049049	0	1.320e+08	0		0	8.793e+08				0	0	0	2.303e+08					0	9.696e+08	1.104e+08	0	0	0
2185	2012	3.124e+08	0	0	0	0	0	0	0	0	0	0	18248121	3.221e+08	48942925	0	0	0	0	0	0	0	0	0	0	13532580	0	1.860e+08	0	0	0	9.012e+08	0	0	0	0	0	0	2.481e+08	0	0	0	0	0	1.220e+09	68498939	0	0	0
2185	2013	4.739e+08	0	0	0	0	0	0	0	0	0	0	1.097e+08	4.118e+08	1.277e+08	0	0	0	0	0	0	0	0	1426336.8	0	6876656.5	0	2.834e+08	0	0	0	1.415e+09	0	0	0	0	0	0	38014404	0	0	0	0	0	1.672e+09	2.169e+08	0	0	0
2185	2014	4.466e+08	0	0	0	0	0	0	0	0	0	0	1.920e+08	4.533e+08	1.786e+08	0	0	0	0	0	0	0	0	84820.29	0	17344329	0	3.333e+08	0	0	0	1.621e+09	0	0	0	35299772	0	0	439546.15	0	0	0	0	0	1.913e+09	3.700e+08	0	0	0
2185	2015	2.122e+09	0	0	0	0	0	0	0	0	0	0	96598807	6.115e+08	2.135e+08	0	0	0	0	0	0	0	0	258499.99	0	16550793	0	5.287e+08	0	0	1.650e+08	3.754e+09	0	0	0	40164584	0	0	923868.78	0	0	0	0	3957132.8	2.679e+09	3.339e+08	0	1038828	0
2185	2016	1.195e+09		0									1.164e+08	7.624e+08	36826574				0					2840012.9		26724918		8.547e+08			1.743e+08	3.169e+09				64469284			752866.84					3551816.8	3.273e+09	5.733e+08
2185	2017	9.321e+08											1.416e+08	8.752e+08	33314160									682936.48		80385136		1.428e+09			92350172	3.583e+09				86292693			1817135.8					8848939.4	4.508e+09	4.970e+08
2185	2019	2.128e+09												1.315e+09	45728729											21128233		1.073e+09			1.033e+08	4.822e+09							36980053					7384100	8.517e+09	7.353e+08
2185	2020	2.907e+09												1.402e+09	36932832											25160308		1.367e+09			1.333e+08	6.094e+09							36590741					6702959.8	1.069e+10	2.439e+08
2186	2010	1.948e+08		0					0	0			0	39760614	6542595.9	0	0		0					0	0	5902345.5	0	68215735	0		2931999.5	3.182e+08				0	0	0	34926131					4589060.3	5.061e+08	1.089e+08	0	0	0
2186	2011	2.099e+08		0					0	0			0	27460323	6347332.7	0	0		0					0	0	8061712.2	0	90244011	0		4917560.1	3.470e+08				0	0	0	38222420					4744167.4	6.124e+08	2983805.2	0	0	0
2186	2012	2.477e+08	0	0	0	0	0	0	0	0	0	0	0	35915559	9893761.7	0	0	0	0	0	0	0	0	0	0	18788224	0	86768332	0	0	61387761	4.605e+08	0	0	0	0	0	0	41392351	0	0	0	0	4560704.5	5.914e+08	280541.2	0	0	0
2186	2013	2.680e+08	0	0	0	0	0	0	0	0	0	0	0	42088880	12507854	0	0	0	0	0	0	0	0	0	0	19777402	0	75296661	0	0	5003775.5	4.227e+08	0	0	0	0	0	0	44890864	0	0	0	0	4994383.4	5.507e+08	1.231e+08	0	0	0
2186	2014	6.486e+08	0	0	0	0	0	0	0	0	0	0	0	49083991	11675287	0	0	0	0	0	0	0	0	0	0	19606336	0	64581323	0	0	5098173.4	7.986e+08	0	0	0	250000	0	0	47299853	0	0	0	0	5335608.1	6.302e+08	11372692	0	0	0
2186	2015	7.803e+08	0	0	0	0	0	0	0	0	0	0	0	47258782	11487273	0	0	0	0	0	0	0	0	0	0	22036011	0	74405487	0	0	4956037	9.405e+08	0	0	0	250000	0	0	49232048	0	0	0	0	5451571.9	6.063e+08	19137801	0	0	0
2186	2016	8.940e+08		0										72852574	10600837				0							17857882		66203596			13486475	1.075e+09				250000			53367722					1.029e+08	4.908e+08	21278110
2186	2017	1.029e+09												70944530	16405540											14727957		62831999			20785056	1.214e+09				250000			54437003					4690240.5	5.581e+08	25479533
2186	2018	9.916e+08												75893245	1193967.3											16306375		77127198			34736379	1.197e+09				250000			77249502					3826019.8	5.453e+08	14153504
2186	2019	6.978e+08												66032334	1195791.2											16730545		90957253			30917813	9.036e+08							3.801e+08					95524552	4.336e+08	15059766
2187	2010	6.812e+08		0					0	0			2901153.6	87652447	2.004e+08	0	0		0					0	0	2.320e+08	0	2.414e+08	0		0	1.446e+09				0	0	0	50000					4.079e+08	1.244e+09	0	0	0	0
2187	2011	1.347e+09		0					0	43331400			51021812	1.255e+08	2.951e+08	0	0		0					0	0	2.710e+08	0	2.130e+08	0		0	2.346e+09				0	0	0	50000					3.928e+08	1.214e+09	437050.51	0	0	0
2187	2012	1.676e+09	0	0	0	0	0	0	0	51182687	0	0	36562845	1.052e+08	2.497e+08	0	0	0	0	0	0	0	0	0	0	3.233e+08	0	2.256e+08	0	0	0	2.668e+09	0	0	0	0	0	0	50000	0	0	0	0	3.939e+08	1.153e+09	111669.78	0	0	0
2187	2013	1.814e+09	0	0	0	0	0	0	0	37929503	0	0	8301661.5	83501293	3.741e+08	0	0	0	0	0	0	0	0	0	0	3.423e+08	0	3.011e+08	0	0	0	2.961e+09	0	0	0	0	0	0	75585035	0	0	0	0	3.868e+08	1.098e+09	111669.78	0	0	0
2187	2014	1.810e+09	0	0	0	0	0	0	0	56992399	0	0	8063429.3	76229644	1.414e+08	0	0	0	0	0	0	0	0	0	0	2.727e+08	0	2.201e+08	79640617	0	1.274e+08	2.792e+09	0	0	0	0	0	0	82340916	0	0	0	0	3.539e+08	1.073e+09	5890880.3	0	0	0
2187	2015	1.991e+09	0	0	0	0	0	0	0	66372134	0	0	6555543.9	52643810	2.147e+08	0	0	0	0	0	0	0	0	3343835.6	0	2.628e+08	0	1.958e+08	41039989	0	1.094e+08	2.944e+09	0	0	0	35000000	0	0	82423770	0	0	0	0	3.243e+08	1.047e+09	6691432.1	0	0	0
2187	2016	1.668e+09		0						61708133			3285418.2	1.161e+08	98094511				0							1.303e+08		1.801e+08	12340412		8978590.8	2.279e+09				1.350e+08			79635791					3.388e+08	9.799e+08	8555019.9
2187	2017	1.619e+09								67133396			3456786	1.453e+08	1.018e+08											82475863		1.616e+08			15006894	2.196e+09				2.050e+08			79414404					3.348e+08	9.631e+08	2.584e+08
2187	2018	1.692e+09								58537088			4000000	1.229e+08	1.774e+08											90566379		1.614e+08			24301735	2.331e+09				2.050e+08			97463861					4.660e+08	1.033e+09	9647376.6
2187	2019	1.776e+09								65137583				1.019e+08	66342673											70421580		1.773e+08			39760259	2.297e+09							1.193e+08					4.454e+08	9.965e+08	1659856.8
2188	2010	62995624		0					0	0			4657857.8	91131775	8175225	0	0		0					148613.98	0	18175674	0	65195906	0		0	2.505e+08				0	0	0	4362442.8					0	1.862e+08	3407536	0	0	0
2188	2011	64656100		0						699328.7			4797861.2	92151191	1553582.1				0					0	0	4042632.4		51676051	0		0	2.196e+08				0	0	0	3157802.8					0	1.547e+08	20735649	0	0	0
2188	2012	1.069e+08	0	0	0	0	0	0	0	1183552.4	0	0	1792010.8	47683449	2900258	0	0	0	0	0	0	0	0	0	0	3741530.8	0	37623627	0	0	0	2.019e+08	0	0	0	0	0	0	3058355.9	0	0	0	0	0	1.472e+08	485620.01	0	0	0
2188	2013	72101087	0	0	0	0	0	0	0	76700	0	0	1941687.4	29958948	1900295.9	0	0	0	0	0	0	0	0	420000	25000	4522427.8	0	35926402	0	0	1.000e+08	2.469e+08	0	0	0	0	0	0	3931771.3	0	0	0	0	0	97280875	231739.56	0	0	0
2188	2014	16320788	0	0	0	0	0	0	0	0	0	0	186489.38	28416904	1170925.3	0	0	0	0	0	0	0	0	375817.11	0	6697580.5	0	34898925	0	0	1.520e+08	2.400e+08	0	0	0	0	0	0	0	0	0	0	0	0	85852195	769485.25	154326.75	0	0
2188	2015	1.963e+08	0	0	0	0	0	0	0	0	0	0	191746.24	1.900e+08	5506038.3	0	0	0	0	0	0	0	0	0	0	6692583.3	0	42895631	799365.47	0	41564150	4.839e+08	0	0	0	0	0	0	10076962	0	0	0	0	0	1.255e+08	34039442	0	0	0
2188	2016	1.215e+08		0									8306965.3	3.989e+08	16856596				0							17422951		37897668			130274.86	6.010e+08							11292795						1.404e+08	24564049
2188	2017	62343578											6262159.2	4.167e+08	4517893.8									113917.81		8588951		37614274			15294048	5.514e+08							11600794						1.382e+08	4953621.9
2188	2018	56785528											757090.95	40332711	6280021.7											331769.9		21891365			247528.31	1.266e+08													45204870
2188	2019	53463655											111765.35	2211470.4	6376802.3											163583.31		3116621			720185.3	66164082													36851983
2188	2020	16134831												4397037.7	295061.12											154600.14		988157.77			417374.91	25864007												4249020.8	23419121
2189	2010	1.855e+08		0					0	0			3183801.3	1.239e+08	11806614	0	0		0					0	0	4335120.6	0	61286821	0		0	3.900e+08			0	0	0	0	0					0	2.582e+08	19508725	0	0	0
2189	2011	1.655e+08		0					0	0			6024686	1.281e+08	27057315	0	0		0					0	0	880042.27	0	70288496	0		0	3.979e+08			0	0	0	0	0					0	2.685e+08	27680384	0	0	0
2189	2012	1.237e+08	0	0	0	0	0	0	0	0	0	0	0	1.624e+08	9712695	0	0	0	0	0	0	0	0	0	0	857393.41	0	78186766	0	0	0	3.748e+08	0	0	0	0	0	0	0	0	0	0	0	0	3.389e+08	3004375.6	0	0	0
2189	2013	1.168e+08	0	0	0	0	0	0	0	0	0	0	8850000	2.051e+08	4621807.7	0	0	0	0	0	0	0	0	0	0	1452738	0	71697273	0	0	0	4.085e+08	0	0	0	0	0	0	0	0	0	0	0	0	3.229e+08	653777.56	0	0	0
2189	2014	1.403e+08	0	0	0	0	0	0	0	0	0	0	25961559	1.994e+08	7850712.3	0	0	0	0	0	0	0	0	0	0	910873.39	0	77500102	0	0	2120762	4.541e+08	0	0	0	0	0	0	0	0	0	0	0	0	2.887e+08	2782761.4	0	0	0
2189	2015	1.540e+08	0	0	0	0	0	0	0	0	0	0	72116906	2.060e+08	7686068.1	0	0	0	0	0	0	0	0	0	0	1322966.6	0	75616776	0	0	6388972.3	5.231e+08	0	0	0	0	0	0	0	0	0	0	0	0	2.832e+08	295040.89	0	0	0
2189	2016	1.135e+08		0									69285577	2.447e+08	3198988.5				0							552155.44		71779530			13118466	5.162e+08													2.787e+08	47656094
2189	2019	8.236e+08											21650291	6.960e+08	86294496											84778231		4.743e+08			26381873	2.319e+09							2.109e+08						3.898e+08	5665337.5
2190	2010	2.239e+08		0					0	0			41380000	84969067	82882750	0	0		0					0	0	13897346	0	53145752	0		0	5.002e+08				0	0	0	46933522					0	2.202e+08	63810047	0	0	0
2190	2011	9.723e+08		0					0	0			59444498	2.683e+08	67696139	0	0		0					0	0	13649255	0	2.675e+08	0		0	1.649e+09				0	0	0	30830420					0	6.701e+08	1.656e+08	0	0	0
2190	2013	7.685e+08	0	0	0	0	0	0	0	160740	0	0	64643367	3.844e+08	32869200	0	0	0	0	0	0	0	0	1018976.3	0	19571698	0	4.442e+08	0	0	30816148	1.746e+09	0	0	0	0	0	0	12078598	0	0	0	0	0	1.044e+09	93684957	0	0	0
2190	2014	3.638e+08	0	0	0	0	0	0	0	0	0	0	1.478e+08	5.347e+08	39797297	0	0	0	0	0	0	0	0	1811923	0	17638600	0	5.619e+08	0	0	1.422e+08	1.810e+09	0	0	0	9462960.5	0	0	6404035.4	0	0	0	0	0	1.082e+09	1.959e+08	0	0	0
2190	2015	1.036e+09	0	0	0	0	0	0	0	0	0	0	2.971e+08	8.110e+08	77929743	0	0	0	0	0	0	0	0	0	0	22666032	0	5.596e+08	0	0	46449665	2.851e+09	0	0	0	10691041	0	0	16436768	0	0	0	0	0	1.270e+09	2.469e+08	0	0	0
2190	2016	2.655e+09		0									7.738e+08	7.280e+08	38168913				0					1190438.2		25267590		6.710e+08			71007645	4.964e+09				10428121			95177928						1.814e+09	1.295e+09		850959.76
2190	2017	1.917e+09											4.114e+08	1.090e+09	29591022									218037.5		42858455		8.109e+08			2.072e+08	4.510e+09				9933360.5			89691859						3.470e+09	3.979e+08		21000
2190	2018	1.934e+09											1.854e+08	1.243e+09	29083754									176523.98		25924486		8.001e+08			1.922e+08	4.410e+09				10060201			88457599					41194367	2.946e+09	1.033e+09
2190	2019	1.614e+08								829080			47998983	4.593e+08	4938327.7											5494966.9		3.039e+08				1.094e+09							1.603e+09						4.543e+08	19403008
2190	2020	1.691e+08								461370			1.014e+08	3.504e+08	5945375.3											4177663.6		2.642e+08			4835439.9	1.229e+09													4.356e+08	82928800
2191	2010	7.768e+08		0					0	0			3.171e+08	3.052e+08	25854949	0	0		0					0	0	31549494	0	5.083e+08	0		20000000	1.985e+09				0	0	0	822701.91					0	1.174e+09	1.983e+08	0	9572768.3	0
2191	2011	9.092e+08		0					0	0			2.014e+08	3.058e+08	50901718	0	0		0					0	0	1.068e+08	0	5.012e+08	0			2.075e+09				0	0	0	150000					0	8.469e+08	2.597e+08	0	0	0
2191	2012	6.055e+08	0	0	0	0	0	0	0	0	0	0	2.382e+08	3.086e+08	16288453	0	0	0	0	0	0	0	0	0	7253688.2	38769815	0	4.946e+08	0	0	0	1.709e+09	0	0	0	0	0	0	7.651e+08	0	0	0	0	1.529e+08	9.135e+08	3.498e+08	0	115116.47	0
2191	2013	5.125e+08	0	0	0	0	0	0	0	0	0	0	2.520e+08	3.911e+08	39205187	0	0	0	0	0	0	0	0	0	21635739	29884435	0	4.845e+08	0	0	0	1.731e+09	0	0	0	0	0	0	8.764e+08	0	0	0	0	1.725e+08	8.656e+08	4.340e+08	0	1966391.8	0
2191	2014	6.190e+08	0	0	0	0	0	0	0	0	0	0	2.501e+08	3.989e+08	14564157	0	0	0	0	0	0	0	0	0	3284332.4	27961515	0	4.749e+08	150000	0	46873571	1.836e+09	0	0	0	0	0	0	9.242e+08	0	0	0	0	1.673e+08	1.298e+09	49811897	0	0	0
2191	2015	5.710e+08	0	0	0	0	0	0	0	0	0	0	2.111e+08	6.302e+08	11380480	0	0	0	0	0	0	0	0	0	25085515	31000023	0	4.102e+08	0	0	4324704.8	1.894e+09	0	0	0	0	0	0	5.349e+08	0	0	0	0	1.664e+08	1.301e+09	2.870e+08	0	0	0
2191	2016	7.861e+08		0									1.137e+08	8.135e+08	14502942				0						15146815	60667295		6.348e+08			18861039	2.457e+09							43746990					1.609e+08	2.006e+09	2.086e+08
2191	2017	1.227e+09											1.202e+08	6.687e+08	11405408									3938238.4	87613841	40301687		7.122e+08			6.529e+08	3.524e+09							1.019e+09					3.193e+08	1.681e+09	1.340e+08
2191	2019	1.058e+09								6.439e+08			1.248e+08	5.958e+08	48667067										79074261	1.157e+08		9.011e+08			20376316	3.508e+09							1.289e+09					4.198e+08	1.765e+09	2.429e+08
2192	2010	1.207e+08		0					0	0			701899.9	2.182e+08	1.155e+08	0	0		0					0	0	20427346	0	1.532e+08	0		0	6.287e+08				0	0	0	0					0	2.336e+08	4072927.2	0	0	0
2192	2011	1.869e+08		0						0			10392137	2.841e+08	1.149e+08				0					0	0	26506296		3.112e+08	0		0	9.340e+08				0	0	0	0					0	2.226e+08	8068001.2	0	0	0
2192	2012	1.799e+08	0	0	0	0	0	0	0	0	0	0	2795056	2.026e+08	63991185	0	0	0	0	0	0	0	0	0	0	19217311	0	3.271e+08	0	0	0	7.956e+08	0	0	0	0	0	0	0	0	0	0	0	0	2.098e+08	15561205	0	0	0
2192	2013	94800682	0	0	0	0	0	0	0	0	0	0	4050000	2.649e+08	25843447	0	0	0	0	0	0	0	0	0	0	13412811	0	2.455e+08	0	0	0	6.485e+08	0	0	0	0	0	0	0	0	0	0	0	0	2.005e+08	27237725	0	0	0
2192	2014	74599032	0	0	0	0	0	0	0	0	0	0	8354000	80754637	5972563.1	0	0	0	0	0	0	0	0	0	0	71712358	0	64750027	0	0	6851123.8	3.130e+08	0	0	0	0	0	0	0	0	0	0	0	0	1.352e+08	24799884	0	76070.31	0
2192	2015	1.068e+08	0	0	0	0	0	0	0	0	0	0	20422705	92901274	1503882.7	0	0	0	0	0	0	0	0	0	0	2243586.4	0	1.056e+08	0	0	5321214.2	3.348e+08	0	0	0	0	0	0	0	0	0	0	0	0	1.268e+08	28586395	0	0	0
2192	2016	1.096e+08		0									34662507	71692653	1266825.4				0							25475205		58740559			4128858.8	3.056e+08				3950000									1.190e+08	27192844
2192	2017	32439679											5176297.4	1.453e+08	5769374.7											5822430.8		84062128			26468664	3.051e+08							1.243e+08						1.315e+08	50760372
2192	2019	44443101											17229366	1.218e+08	3233410.1											48676267		75426449			9334597.5	3.202e+08							2621458.1						1.420e+08	17244802
2192	2020	33638021											40205135	1.393e+08	11542756											2828377.8		64549849			2974217.5	3.527e+08							24418582						2.239e+08	20464161
2193	2010	2.763e+08		0						0			0	2.235e+08	2.180e+08				0					0	0	57145161		3.129e+08	433161.82		0	1.088e+09				2016640	0	0	3000000					0	5.653e+08	0	0	0	0
2193	2012	1.947e+08	0	0	0	0	0	0	0	0	0	0	18460430	2.230e+08	1.266e+08	0	0	0	0	0	0	0	0	0	0	20754937	0	5.083e+08	2110815.2	0	1274349.9	1.095e+09	0	0	0	1999712	0	0	3000000	0	0	0	0	0	5.446e+08	4779127.8	0	0	0
2193	2014	2.781e+08	0	0	0	0	0	0	0	0	0	0	0	3.281e+08	89208868	0	0	0	0	0	0	0	0	0	143589.6	97977288	0	4.609e+08	2110815.2	0	131881.94	1.257e+09	0	0	0	5752640	0	0	0	0	0	0	0	0	4.603e+08	44324294	0	0	0
2193	2015	3.969e+08	0	0	0	0	0	0	0	0	0	0	32800120	2.286e+08	31978075	0	0	0	0	0	0	0	0	0	0	4931996.6	0	2.462e+08	2110815.2	0	131881.94	9.437e+08	0	0	0	5606912	0	0	0	0	0	0	0	0	4.232e+08	1.752e+08	0	0	0
2193	2016	1.870e+09		0									35086176	3.546e+08	31079658				0					1112537.3		70934937		4.240e+08	2110815.2		26231229	2.815e+09				5335696			1.188e+08						7.306e+08	2.417e+08
2193	2017	1.264e+09											2108680	5.248e+08	27868815									4101976.2		17057767		5.736e+08	2110815.2		5.168e+08	2.932e+09				5513808									7.314e+08	5.084e+08
2193	2018	7.854e+08											10866004	6.775e+08	21153146									7295011.1		17646320		6.491e+08	2110815.2		8.813e+08	3.045e+09				5343792								1.031e+08	1.336e+09	487061.36
2193	2019	3.613e+08												8.073e+08	3.299e+08											14721019		5.807e+08	2110815.2		3917850.9	2.106e+09												1.375e+08	1.257e+09	23553707
2194	2010	1.200e+09		0					0	0			2.106e+08	3.099e+08	31721903	0	0		0					5010304.7	0	4588378.9	0	94087144	0		0	1.856e+09			0	0	0	0	0					5896880	3.422e+08	30432782	0	0	0
2194	2011	1.143e+09		0					0	0			81852431	2.804e+08	44324010	0	0		0					1177665.6	0	5304722	0	2.617e+08	0		0	1.818e+09			0	0	0	0	0					5369036.7	3.049e+08	61385042	0	0	0
2194	2012	9.437e+08	0	0	0	0	0	0	0	0	0	0	1.653e+08	3.689e+08	9923154.2	0	0	0	0	0	0	0	0	1119944.9	0	4256767.5	0	2.359e+08	0	0	3036048.7	1.732e+09	0	0	0	0	0	0	0	0	0	0	0	5317484.5	3.347e+08	24214876	0	0	0
2194	2013	1.090e+09	0	0	0	0	0	0	0	0	0	0	78083758	3.661e+08	14723335	0	0	0	0	0	0	0	0	852530.63	0	9690709.5	0	2.876e+08	0	0	4279060	1.851e+09	0	0	0	0	0	0	0	0	0	0	0	4805683.5	2.906e+08	23466714	0	0	0
2194	2014	7.219e+08	0	0	0	0	0	0	0	0	0	0	1.950e+08	5.133e+08	46349976	0	0	0	0	0	0	0	0	1257957.2	0	11659068	0	5.166e+08	0	0	6468233.7	2.013e+09	0	0	0	0	0	0	0	0	0	0	0	3810512.3	3.739e+08	26479494	0	0	0
2194	2015	4.438e+08	0	0	0	0	0	0	0	0	0	0	60670095	5.839e+08	36319727	0	0	0	0	0	0	0	0	166532	0	10925634	0	6.329e+08	0	0	27239225	1.796e+09	0	0	0	0	0	0	0	0	0	0	0	3296158.9	4.665e+08	70035014	0	0	0
2194	2016	8.736e+08		0						0			42110080	2.598e+08	32760512				0					166916.42	0	12691245		5.857e+08	0		52227524	1.859e+09				0	0	0	0					2764732.6	4.961e+08	16762160	0	0
2194	2017	7.172e+08											8133927	3.177e+08	20049306									204575.2		3272933.5		3.444e+08			35742759	1.447e+09												8843546.4	4.264e+08	16981.13
2194	2018	7.075e+08											518881.28	4.092e+08	58598830									28531.36	0	1.496e+08		2.916e+08			18173374	1.635e+09												10416704	3.404e+08
2194	2019	6.537e+08								0	0		484388.96	3.934e+08	10185344									3024168.9	0	4496410.1		2.979e+08	0		4.489e+08	1.809e+09						0	1.084e+08					13982282	3.421e+08	1744585
2195	2010	2.962e+08		0						0			0	25388054	1119686.4				0					0	0	8115134.4		1357967.5			0	3.322e+08				0	0	248700	0					0	14062094	0	0	0	0
2195	2011	2.477e+08		0						0			0	30849856	1102725.8				0					0	0	3197618		1362966.7	0		0	2.842e+08				0	0	248700	0					0	1.231e+08	0	0	0	0
2195	2012	2.851e+08	0	0	0	0	0	0	0	0	0	0	0	36236068	1403550.1	0	0	0	0	0	0	0	0	0	0	5414760.1	0	4359809.3	0	0	0	3.325e+08	0	0	0	0	0	248700	8000000	0	0	0	0	0	1.222e+08	0	0	0	0
2195	2014	3.782e+08	0	0	0	0	0	0	0	0	0	0	0	87407846	29062620	0	0	0	0	0	0	0	0	649698.62	0	4895827.7	0	3827575	0	0	1.142e+09	1.646e+09	0	0	0	14000000	0	248700	15080037	0	0	0	0	0	1.806e+08	0	0	0	0
[truncated: 23,904 more rows]
[truncated: 363 more columns]
